# Supplementary material for: Identification of stage-associated exosome miRNAs in colorectal cancer by improved robust and corroborative approach embedded miRNA-target network
Source: Front Med (Lausanne). 2022 Sep 27;9:881788. doi: 10.3389/fmed.2022.881788 (PMC9551196; doi:10.3389/fmed.2022.881788)
Supplement: Supplementary Table 1 — CRC exosome datasets collection results. [file Table_1.XLSX]

## Sheet: Sheet1
Datesets	molecule	Date type	Object	Source	Cell/Tissue type	Description	Design	Sample(number)	Cancer type	Citation	Platforms	Equipment	Source	Submission date	Last update date
GSE39832	miRNA	Non-coding RNA profiling by array	Homo sapiens	cell line	HT-29，SW48，RKO	Exosomal microRNAs were analyzed by microRNA microarray using total RNA of exosomes from conditioned media of three human colon cancer cell lines, HT-29 cells, SW48 cells, and RKO cells at three independent experiments.	HT-29_endo（2） HT-29_exo（3） SW48_endo（2） SW48_exo（3） RKO_endo（2） RKO_exo（3）	15	colorectal cancer	Ogata-Kawata H, Izumiya M, Kurioka D, Honma Y et al. Circulating exosomal microRNAs as biomarkers of colon cancer. PLoS One 2014;9(4):e92921. PMID: 24705249	GPL14767	Agilent-021827 Human miRNA Microarray G4470C (Feature Number version)	GEO、ArrayExpress	2012-08-02	2017-01-19
GSE39814	miRNA	Non-coding RNA profiling by array	Homo sapiens	cell line	FHC，HCT 116，SW480	Exosomal microRNAs were analyzed by microRNA microarray using total RNAs of exosomes from conditioned media of FHC cells, HCT116 cells, and SW480 cells at three independent experiments.As negative control of exosomal microRNAs in conditioned media, FBS-exosomal microRNAs were analyzed at four independent experiments.	NC_FBS_exo（4） FHC_endo（2） FHC_exo（3） HCT 116_endo（2） HCT 116_exo（3） SW480_endo（2） SW480_exo（3）	19	colorectal cancer	Ogata-Kawata H, Izumiya M, Kurioka D, Honma Y et al. Circulating exosomal microRNAs as biomarkers of colon cancer. PLoS One 2014;9(4):e92921. PMID: 24705249	GPL14767	Agilent-021827 Human miRNA Microarray G4470C (Feature Number version)	GEO、ArrayExpress	2012-08-01	2017-01-19
GSE39833	miRNA	Non-coding RNA profiling by array	Homo sapiens	serum	NA	Serum exosomes were prepared by step-wise ultra-centrifugation methods in 11 healthy controls and 88 colorectal cancer patients with various TNM stages (I; n=20, stage II; n=20, stage IIIa; n=20, stage IIIb: n=16, stage IV; n=12) (age; 35-65)	health（11） CRC1（20） CRC2（20） CRC3a（20） CRC3b（16） CRC4（12）	99	colorectal cancer	Ogata-Kawata H, Izumiya M, Kurioka D, Honma Y et al. Circulating exosomal microRNAs as biomarkers of colon cancer. PLoS One 2014;9(4):e92921. PMID: 24705249	GPL14767	Agilent-021827 Human miRNA Microarray G4470C (Feature Number version)	GEO、ArrayExpress	2012-08-02	2017-01-19
GSE149200	circRNA	Non-coding RNA profiling by high throughput sequencing	Homo sapiens	serum	NA	Sequence was performed on 5 colorectal cancer samples and 5 healthy control samples,each sequencing sample was a mixture of 10 serum from participant.	can(5) Health(5)	10	colorectal cancer	Xie Y, Li J, Li P, Li N et al. RNA-Seq Profiling of Serum Exosomal Circular RNAs Reveals Circ-PNN as a Potential Biomarker for Human Colorectal Cancer. Front Oncol 2020;10:982. PMID: 32626660	GPL20301	Illumina HiSeq 4000 (Homo sapiens)	GEO	2020-04-23	2020-07-07
GSE123710	miRNA	Non-coding RNA profiling by array Expression profiling by array	Homo sapiens	cell line	HCT116，SW480，IMR90 fibroblast	HCT166 and SW480 cell lines were treated with Rapamycin and cyclosporine using two replicates.Untreated cell lines were also included. IMR90 cell lines were transfected by 3 mirnas separately and together with replicates. Also Untreated cell line is included in the transcriptomic analysis.	cell line treated with Rapamycin(HCT116,SW480)(4) cell line untreated(HCT116,SW480)(4) cell line treated with Cyclosporine(HCT116,SW480)(4) IMR90 fibroblast cell line untreated(3) IMR90 fibroblast cell line transfected with miR-6127/6746-5p/6787-5p(9) IMR90 fibroblast cell line trasnfected with miR-6127 , miR-6746-5p and miR-6787-5p(2)	26	colorectal cancer	Tubita V, Segui-Barber J, Lozano JJ, Banon-Maneus E et al. Effect of immunosuppression in miRNAs from extracellular vesicles of colorectal cancer and their influence on the pre-metastatic niche. Sci Rep 2019 Aug 1;9(1):11177. PMID: 31371743	GPL19117 GPL24324	[miRNA-4] Affymetrix Multispecies miRNA-4 Array [Clariom_S_Human_HT] Affymetrix Clariom S Assay HT, Human (Includes Pico Assay)	GEO	2018-12-12	2019-08-20
GSE100063	circRNA lncRNA mRNA	Expression profiling by high throughput sequencing Non-coding RNA profiling by high throughput sequencing	Homo sapiens	plasma or serum	NA	Human blood exosomal RNAs were generated by deep sequencing using Illumina Hiseq.	exo(12)	12	colorectal carcinoma	Li et.al. exoRBase: a database of circRNA, lncRNA and mRNA in human blood exosomes. Nucleic Acids Research, Volume 46, Issue D1, 4 January 2018.PMID:30053265	GPL11154	Illumina HiSeq 2000 (Homo sapiens)	GEO	2017-06-15	2019-05-15
GSE72577	mRNA	Expression profiling by high throughput sequencing	Homo sapiens	cell line	DKO1,DKS8,DLD1	RNAseq deep sequencing for both cell and exosome mRNAs	cell(DKO1,DKS8,DLD1)(6) exosome(DKO1,DKS8,DLD1)(10)	15	colon cancer	Dou Y, Cha DJ, Franklin JL, Higginbotham JN et al. Circular RNAs are down-regulated in KRAS mutant colon cancer cells and can be transferred to exosomes. Sci Rep 2016 Nov 28;6:37982. PMID: 27892494	GPL11154	Illumina HiSeq 2000 (Homo sapiens)	GEO	2015-09-01	2019-05-15
GSE67004	miRNA	Non-coding RNA profiling by high throughput sequencing	Homo sapiens	CRC cell line	DKO1，DKS8，DLD1	miRNAseq deep sequencing for both cell and exosome mirnas of Dks-8, DLD-1, and DKO-1 cell lines. The DKs-8 line contains a wild type KRAS alleles, the DLD-1 line contains both wild type and mutant (G13D) KRAS alleles, and the DKO-1 line contains only a mutant KRAS allele.	cell(DKO1，DKS8，DLD1)(9) exosome(DKO1，DKS8，DLD1)(9)	18	colorectal cancer	Cha DJ, Franklin JL, Dou Y, Liu Q et al. KRAS-dependent sorting of miRNA to exosomes. Elife 2015 Jul 1;4:e07197. PMID: 26132860	GPL11154	Illumina HiSeq 2000 (Homo sapiens)	GEO、ArrayExpress	2015-03-17	2019-05-15
GSE68979	RNA	Expression profiling by array	Homo sapiens	colorectal cancer SW480 cells	colorectal cancer SW480 cells	SW480 cells were cultured with serum-free RPMI1640 for 48 h. Then, culture media were collected, centrifugated, and filtrated using 0.22-um filters. Exosomes from culture media were collected by ultracentrifugation.	SW480_exosome(2)	2	colorectal cancer		GPL20207	Agilent-019052 Homo sapiens 45k [Feature Number Version]	GEO、ArrayExpress	2015-05-18	2015-05-19
GSE113739	mRNA	Expression profiling by array	Homo sapiens	HUVEC cells	HUVEC cells	Gene expression profiles of the HUVEC cells incubated with lncRNA-APC1 silenced or control HCT116 cancer cell derived exosomes	HUVEC+HCT116exo control（1） HUVEC+HCT116exo lncRNA-APC1 silence（1）	2	colorectal cancer	Wang FW, Cao CH, Han K, Zhao YX et al. APC-activated long noncoding RNA inhibits colorectal carcinoma pathogenesis through reduction of exosome production. J Clin Invest 2019 Feb 1;129(2):727-743. PMID: 30511962	GPL13497	Agilent-026652 Whole Human Genome Microarray 4x44K v2 (Probe Name version)	GEO	2018-04-27	2018-04-27
GSE120013	miRNA	Non-coding RNA profiling by array	Homo sapiens	HCT116	HCT116	In the study presented here, miRNA profiling in exosomes derived from TP53-wild colon cancer cells and TP53-deficiency colon cancer cells was compared. Exosomes were collected from culture supernatant using sequential ultracentrifugation method.	HCT116 sh control exosome HCT116 sh p53 exosome	2	colon cancer		GPL21263	3D-Gene Human miRNA V21_1.0.0	GEO	2018-09-16	2019-01-24
GSE87839	miRNA	Expression profiling by RT-PCR	Homo sapiens	LIM1863 cell lines	LIM1863 cell lines	qRT-PCR miRNA expression profiling. Same amount of total RNA was used for LIM1863 cells and released extracellular vesicles (sMVs, A33-Exos and EpCAM-Exos).	CL sMVs A33-Exos EpCAM-Exos	4	colorectal cancer	Ji H, Chen M, Greening DW, He W et al. Deep sequencing of RNA from three different extracellular vesicle (EV) subtypes released from the human LIM1863 colon cancer cell line uncovers distinct miRNA-enrichment signatures. PLoS One 2014;9(10):e110314. PMID: 25330373	GPL22548	Applied Biosystems Taqman Array Human MicroRNA A+B Cards Set v3.0	GEO	2016-10-11	2018-05-27
GSE71008	RNA	Non-coding RNA profiling by high throughput sequencing	Homo sapiens	plasma	NA	RNAs fro plasma circulating microviscles in 192 individuals were sequenced and quantified. RNA expression stability testing was performed to identify stably expressed RNAs. Distribution of RNA species and individual RNA transcripts were compared in normal and cancer patients.	Colorectal Cancer(100) prostate cancer(36) pancreatic cancer(6) healthy individuals(50)	192	Colorectal Cancer prostate cancer pancreatic cancer	Yuan T, Huang X, Woodcock M, Du M et al. Plasma extracellular RNA profiles in healthy and cancer patients. Sci Rep 2016 Jan 20;6:19413. PMID: 26786760	GPL9052	Illumina Genome Analyzer (Homo sapiens)	GEO	2015-07-16	2019-05-15
GSE9589	mRNA	Expression profiling by array	Homo sapiens	SW480	SW480	The total RNA was extracted from purified microvesicles derived from SW480 by the single-step isolation method using TRIzol reagent (Invitrogen Corporation, Carlsbad, CA) according to the manufacturer’s protocol.	Cellular mRNA of SW480(4) Microvesicular mRNA of SW480(4)	8	colorectal adenocarcinoma	Hong BS, Cho JH, Kim H, Choi EJ et al. Colorectal cancer cell-derived microvesicles are enriched in cell cycle-related mRNAs that promote proliferation of endothelial cells. BMC Genomics 2009 Nov 25;10:556. PMID: 19930720	GPL6106	Sentrix Human-6 v2 Expression BeadChip	GEO	2007-11-13	2013-01-18
