# Supplementary material for: Identification of stage-associated exosome miRNAs in colorectal cancer by improved robust and corroborative approach embedded miRNA-target network
Source: Front Med (Lausanne). 2022 Sep 27;9:881788. doi: 10.3389/fmed.2022.881788 (PMC9551196; doi:10.3389/fmed.2022.881788)
Supplement: Supplementary Table 2 — Hotspot gene network and CRC-related scores. [file Table_2.XLSX]

## Sheet: Hotspot gene network
		Tissue (TCGA)			Tissue (GSE115513)			Serum_exosome (GSE39833)			Cell_exosome (GSE39832, GSE39814)
(NCGM)The number of colorectal cancer related genes regulated by miRNA	miRNA	logFC	adj.P.Val	Expression (CRC vs. Normal)	logFC	adj.P.Val	Expression (CRC vs. Normal)	logFC	adj.P.Val	Expression (CRC vs. Normal)	logFC	adj.P.Val	Expression (CRC_cell vs. FHC)	(CGM)colorectal cancer related genes regulated by miRNA
48	hsa-miR-19a-3p	-1.00323	0.109878	down	0.550769	2.3133e-29	up	-0.836327	0.0207998	down	-0.714169	0.850827	down	ABCA1	ACSL4	ACTB	AKT1	ATG5	BCL2L11	BMPR2	CCNA2	CCND1	CCND2	CHEK1	DNMT1	ERBB4	EREG	ESR1	FAS	FZD6	HPRT1	IGF1	IGFBP3	KIT	MAP2K3	MAPK1	MAPK14	MYCN	NF1	PAK6	PHF12	PKM	PPARA	PRKAA1	PRKACB	PTEN	PTPRD	PTPRG	QKI
40	hsa-miR-130b-3p	-0.0121496	0.996843	down	1.1265	2.31976e-57	up	0.838506	0.00580651	up	0.7998	0.94806	up	ACSL4	BMPR2	CCNA2	CCND2	EDN1	EREG	ESR1	FOSL1	FSTL5	FZD6	GADD45A	HPRT1	HSPA8	IGF1	IL15	IRF1	KMT2C	MET	NEUROG1	NRP1	PAK6	PARP1	PPARG	PRKAA1	PTEN	PTP4A1	PTPRG	QKI	RB1	RUNX3	SMAD4	STAT3	TCF4	TGFBR2	TSC1	TSHZ1
39	hsa-miR-454-3p	-0.166473	0.816286	down	0.000148561	0.676929	up	-0.519931	0.0745393	down	2.51852	0.569563	up	ACSL4	BMPR2	CXCL12	DLC1	EDN1	EREG	ESR1	FOSL1	FSTL5	FZD6	GADD45A	HPRT1	HSPA8	IGF1	IL15	IRF1	KMT2C	MET	NEUROG1	NRP1	PAK6	PHF12	PPARG	PRKAA1	PTEN	PTPRG	QKI	RUNX3	SEC23B	SMAD4	TCF4	TGFBR2	TSC1	TSHZ1	USP28	WNK1
30	hsa-miR-30e-5p	-1.38605	0.0011583	down	-0.473059	9.04208e-12	down	-1.36272	0.0042274	down	-0.88023	0.881029	down	ADAM19	ARID1A	ATG5	BECN1	BMI1	CASP3	DNMT3A	FOXG1	FZD3	HDAC9	HSP90AA1	JAK1	KMT2C	LOX	MAP3K5	MAPK8	MTDH	NCAM1	NF1	NOTCH1	NR5A2	PPP2R1B	PTP4A1	RAD23B	RRM2	SNAI1	SOCS1	TNFRSF10B	TP53	ZEB2
27	hsa-miR-221-3p	0.157727	0.843736	up	1.63946	1.11159e-85	up	-1.1436	0.027806	down	0.95318	0.826154	up	ACTB	ARID1A	BCL2L11	CASP3	CDK6	CDKN1B	CHSY1	CTNNB1	CXCL12	E2F3	EIF5A2	ERBB4	ESR1	ETS1	ICAM1	KDR	KIT	MDM2	PIK3R1	PTEN	QKI	RB1	RHOA	TIAM1	TIMP3	USP28	ZEB2
24	hsa-miR-23b-3p	-0.464479	0.222271	down	-0.176606	0.00700136	down	-1.90891	4.70638e-08	down	-2.05751	0.499325	down	CXCL12	FAS	IDH1	JAK1	KDM6A	LASP1	MAP3K5	MAPK14	MAPRE1	MET	MT-CO1	NACC1	NOTCH1	PIK3R1	PRDM10	PRKACB	PTEN	PTGER4	RAF1	RB1	TGFBR2	TJP1	WNK1	XIAP
22	hsa-miR-186-5p	-0.569741	0.0787842	down	0.00361422	1	up	-2.19357	2.43141e-07	down	-0.00457093	0.997769	down	ACSL4	CDC42	DLC1	HIF1A	HSP90AA1	KIF5B	KMT2C	MCL1	MT-CO1	PMAIP1	PTP4A1	QKI	RAF1	RPS6KB1	RRM2	SETD2	SIRT1	SMAD4	SP1	SRSF6	VEGFA	ZNF148
21	hsa-miR-25-3p	0.558189	0.0767274	up	1.1171	1.43937e-53	up	0.46802	0.151469	up	2.9909	0.142627	up	ADAMTSL3	BCL2L11	CDK4	CREB1	EP300	IDH1	ITGAV	KIF5B	KLF4	MDM2	MYC	NRAS	PAX3	PRKAR1A	PTEN	PTGER4	PTPRD	PTPRJ	SMAD6	USP28	ZEB2
20	hsa-miR-142-5p	-1.22751	0.0122675	down	-0.0130696	0.127475	down	-1.60059	2.32366e-05	down	-12.5372	0.00841094	down	ABCA1	CCND1	DMD	DNMT1	EIF5A2	HIF1A	IGF1	IGF2BP3	ITGAV	KIT	MAPK1	MYCN	PTEN	PTP4A1	QKI	RAC1	RHOA	SOCS1	TIAM1	ZNF148
16	hsa-miR-34c-5p	-0.0453577	0.988932	down	0	1	NA	1.66616	7.82991e-11	up	-2.18137	0.49747	down	ACSL4	ALCAM	BCL2	CDK4	CDK6	E2F3	FOXG1	KLF4	MET	MYC	MYCN	NOTCH1	PDGFRB	SMAD4	SNAI1	SURF4
16	hsa-miR-582-5p	-0.237998	0.713886	down	0	1	NA	-2.8744	9.32632e-09	down	0.0760193	0.988319	up	CASP3	CDKN1A	CREB1	DMD	FOXG1	FZD3	HIF1A	HSP90B1	MAPRE1	MCL1	NR5A2	NRP1	RUNX3	TCF4	TGFBR2	ZFP36L2
16	hsa-miR-613	NA	NA	NA	0.00285229	1	up	0.96813	0.0268288	up	-2.27421	0.485767	down	CHSY1	EDN1	EIF4E	ETS1	FZD7	HSP90B1	IGF1	MET	NRP1	PAX3	PTPRG	RARB	SFRP1	THBS1	TIMP3	ZNF148
15	hsa-miR-142-3p	-1.76715	0.00753936	down	-0.502567	2.86943e-12	down	-1.16769	0.00166331	down	-1.07294	0.827075	down	ACSL4	CDKN1B	CTNNB1	FAM98A	FZD7	HMGA1	ITGAV	KIF5B	PTPRJ	QKI	RAC1	XIAP	YES1	ZFP36L2	ZNF217
14	hsa-miR-185-5p	0.255688	0.597867	up	0.156832	3.38071e-08	up	-0.949238	0.00777142	down	-0.379635	0.913906	down	AKT1	ARID1A	CCND2	CDC42	CDK6	LASP1	MDM2	NACC1	PAK6	PPP2R1B	PRKAR2A	RHOA	SOX5	VEGFA
14	hsa-miR-22-3p	0.199982	0.614139	up	-0.0585343	0.75301	down	-1.75236	1.40919e-05	down	0.264592	0.952095	up	AKT1	CBL	CCNA2	CDK6	CDKN1A	CREB1	ESR1	MAPK14	MTDH	PPARA	PTEN	SIRT1	SP1	ZNF217
14	hsa-miR-513a-3p	NA	NA	NA	-0.0267679	0.028458	down	-0.736734	0.0170882	down	-2.67948	0.342825	down	ADAMTSL3	ALCAM	BECN1	CREB1	FSTL5	HMGB1	KDM6A	MCL1	PHLPP1	PPP2R1B	PRKACB	PTEN	PTP4A1	SPP1
14	hsa-miR-548a-5p	NA	NA	NA	-0.00408519	0.619318	down	1.62384	9.35119e-07	up	-0.131716	0.982959	down	BMI1	CCNA2	ELAVL1	FOXG1	FZD3	FZD7	HDAC9	IGF2BP3	MYCN	PPARG	PTPRG	SETD2	SOX5	ZNF148
12	hsa-miR-146a-5p	-0.613872	0.309555	down	0.170331	0.156292	up	0.873627	0.0128379	up	-40.1373	0.200838	down	CCNA2	CCND1	CDKN1A	FAS	ICAM1	PMAIP1	PTGS2	RARB	SFRP1	SMAD4	SPP1	YES1
11	hsa-miR-214-3p	0.563663	0.377852	up	0.860135	1.51206e-28	up	1.70529	0.00168945	up	-0.0108179	0.997769	down	BCL2L11	CBL	CDK6	MAP2K3	MAPK1	MAPK8	NRAS	PTEN	QKI	TP53	VTI1A
8	hsa-miR-197-3p	-0.0918392	0.979415	down	-0.023245	1	down	1.73328	2.2613e-06	up	0.649061	0.917079	up	MAPK1	IGFBP3	CHEK1	CTNND1	PMAIP1	RAD23B	EIF4E	PRKAR2A
8	hsa-miR-539-5p	-0.815507	0.0609361	down	0	1	NA	-1.07001	0.0128379	down	-39.0522	0.254985	down	BUB3	ELAVL1	KDM6A	RPS6KB1	RUNX1T1	SP1	TCF7L2	ZNF148
8	hsa-miR-548o-3p	-0.327744	0.182103	down	NA	NA	NA	-2.70103	1.99915e-09	down	0.836479	0.878417	up	PTEN	KMT2C	FBXO11	SOX5	PRDM10	PTPRG	BUB3	PTPRD
8	hsa-miR-767-5p	-0.238412	0.979415	down	-0.00205435	0.619318	down	-1.3974	0.000349173	down	-1.25834	0.707377	down	DNMT3A	KLF4	LOX	MCL1	MYCN	PDGFRB	RPS6KB1	SMAD6
6	hsa-miR-1276	0.157726	0.870742	up	0.0388479	0.549099	up	0.625678	0.112236	up	-0.487225	0.935801	down	CCND1	HIF1A	RAC1	RUNX1T1	CTNND1	PTPRD
5	hsa-miR-331-3p	-1.13988	0.0131517	down	0.563386	4.04427e-21	up	0.646472	0.151367	up	12.0982	0.449456	up	CTNND1	EPHA7	NACC1	PHLPP1	PMAIP1
5	hsa-miR-411-3p	0.0182767	0.992655	up	0	1	NA	1.99663	5.303e-07	up	1.83425	0.94105	up	TCF7L2	THBS1	TSHZ1	PAX3	PTPRD
5	hsa-miR-874-3p	0.216178	0.852727	up	NA	NA	NA	2.48847	3.06767e-06	up	-1.36393	0.722247	down	PTPN12	STAT3	PARP1	ADAM19	E2F3
4	hsa-miR-1284	-0.0615869	0.947818	down	0	1	NA	0.709524	0.0843311	up	-0.501356	0.913906	down	EP300	SNAI1	HMGB1	NCAM1
4	hsa-miR-485-5p	0.130535	0.889113	up	0	1	NA	-2.1853	0.000716458	down	0.428255	0.941628	up	TP53	CDKN1A	SOX5	WNK1
4	hsa-miR-876-3p	NA	NA	NA	0	1	NA	-1.96783	9.32632e-09	down	-2.50826	0.254985	down	CCND1	ARID1A	MCL1	DMD
3	hsa-miR-1263	NA	NA	NA	0	1	NA	0.351915	0.260465	up	-1.76031	0.573714	down	FBXO11	KDR	KLF4
3	hsa-miR-34a-3p	-0.545044	0.00654057	down	0	1	NA	-1.18627	0.000111787	down	0.114118	0.982959	up	CTNNB1	BCL2	XIAP
3	hsa-miR-561-3p	0.0395363	0.990819	up	0	1	NA	-1.32465	0.000466956	down	0.351632	0.94806	up	ZNF148	TJP1	SOX5
2	hsa-miR-1184	NA	NA	NA	0	1	NA	-0.915462	0.0268288	down	-11.3838	0.254985	down	FAM98A	CTNND1
2	hsa-miR-1248	-0.432905	0.384243	down	0.00113494	0.545081	up	-1.13561	0.00175729	down	3.33569	0.917079	up	MYC	DLC1
2	hsa-miR-1304-5p	0.6968	0.180136	up	0.00527875	0.450134	up	0.263347	0.443234	up	-28.4771	0.952095	down	MYC	SOX5
2	hsa-miR-195-3p	0.488367	0.256101	up	0.0709875	0.0806408	up	1.95233	5.34896e-06	up	0.13023	0.97709	up	PTPN12	TSHZ1
2	hsa-miR-198	NA	NA	NA	-0.0942765	1.95583e-06	down	-1.66676	7.58621e-05	down	-2.51574	0.413552	down	PTEN	HMGA1
2	hsa-miR-28-5p	0.0257868	0.988932	up	-0.210355	1.36793e-05	down	1.47767	1.45941e-06	up	-1.61038	0.554759	down	CDKN1A	MAPK1
2	hsa-miR-324-3p	0.0462611	0.988932	up	0.264088	8.33282e-25	up	-1.77475	2.43141e-07	down	5.12546	0.700874	up	HSPA8	PRKAR1A
2	hsa-miR-331-5p	-0.70414	0.00745995	down	-0.000931947	1	down	-1.35609	0.00282899	down	-0.0798647	0.988319	down	RHOA	GADD45A
2	hsa-miR-376a-5p	-0.567322	0.0809345	down	0	1	NA	-0.903886	0.0411306	down	0.3984	0.957726	up	SEC23B	EPHA7
2	hsa-miR-491-5p	-0.129656	0.88029	down	-0.000218058	0.442867	down	0.983477	0.0014014	up	0.474564	0.94806	up	NACC1	PKM
2	hsa-miR-509-3p	-0.719791	0.3757	down	-0.00322001	0.619318	down	1.6489	9.89597e-05	up	0.114273	0.982959	up	TCF7L2	RAC1
2	hsa-miR-600	NA	NA	NA	0	1	NA	2.34637	2.40724e-09	up	-0.908743	0.827886	down	HPRT1	PTPRD
1	hsa-miR-1256	-1.28304	1.41666e-05	down	0	1	NA	1.91176	2.11809e-07	up	-0.673074	0.841593	down	MAPRE1
1	hsa-miR-1279	NA	NA	NA	0	1	NA	1.77036	1.59033e-08	up	0.100881	0.982959	up	PTEN
1	hsa-miR-1291	-0.34577	0.501789	down	0.725543	4.85642e-29	up	0.845337	0.00316972	up	0.00640756	0.997769	up	TIAM1
1	hsa-miR-136-5p	-1.01987	0.0654273	down	-0.000353799	0.749114	down	1.14635	0.00493537	up	9.04478	0.241203	up	RAC1
1	hsa-miR-188-3p	-1.42214	0.000298006	down	0	1	NA	-5.67135	5.59292e-26	down	0.0457991	0.997769	up	SURF4
1	hsa-miR-221-5p	-0.306454	0.750639	down	0.000724378	0.676929	up	1.11997	0.00834943	up	1.0943	0.743687	up	CDKN1B
1	hsa-miR-558	NA	NA	NA	0	1	NA	-0.106913	0.767706	down	0.192003	0.957726	up	PTGS2
1	hsa-miR-562	NA	NA	NA	-0.0044053	0.619318	down	2.91227	1.29609e-25	up	-0.355751	0.953426	down	MET
1	hsa-miR-599	0.647014	0.786845	up	0	1	NA	-1.58276	4.23938e-06	down	-0.228473	0.952095	down	TSHZ1
1	hsa-miR-934	0.314773	0.940594	up	1.35149	1.24747e-127	up	2.25451	1.49415e-09	up	-1.45416	0.650159	down	KMT2C
1	hsa-miR-95-3p	-0.395743	0.620051	down	NA	NA	NA	2.6217	1.11255e-14	up	-0.883837	0.80483	down	CCND1
[truncated: 12 more columns]

## Sheet: Colorectal cancer related score
Symbol	Description	Colorectal cancer related score
TGFBR2	Transforming Growth Factor Beta Receptor 2	100.27
CTNNB1	Catenin Beta 1	99.47
TP53	Tumor Protein P53	94.19
SMAD4	SMAD Family Member 4	87.23
EP300	E1A Binding Protein P300	74.89
CCND1	Cyclin D1	71.73
PTEN	Phosphatase And Tensin Homolog	71.03
AKT1	AKT Serine/Threonine Kinase 1	65.03
PPARG	Peroxisome Proliferator Activated Receptor Gamma	59.82
RB1	RB Transcriptional Corepressor 1	52.68
MYC	MYC Proto-Oncogene, BHLH Transcription Factor	52.55
PTGS2	Prostaglandin-Endoperoxide Synthase 2	50.68
MT-CO1	Mitochondrially Encoded Cytochrome C Oxidase I	50.64
NRAS	NRAS Proto-Oncogene, GTPase	49.2
PTPRJ	Protein Tyrosine Phosphatase Receptor Type J	48.47
VEGFA	Vascular Endothelial Growth Factor A	43.81
PTPN12	Protein Tyrosine Phosphatase Non-Receptor Type 12	41.86
TCF7L2	Transcription Factor 7 Like 2	41.04
MDM2	MDM2 Proto-Oncogene	39.49
CDKN1A	Cyclin Dependent Kinase Inhibitor 1A	38.72
DLC1	DLC1 Rho GTPase Activating Protein	38.23
CASP3	Caspase 3	34.78
STAT3	Signal Transducer And Activator Of Transcription 3	34.39
MAPK1	Mitogen-Activated Protein Kinase 1	34.24
BCL2	BCL2 Apoptosis Regulator	34.08
IGFBP3	Insulin Like Growth Factor Binding Protein 3	33.39
NF1	Neurofibromin 1	33.26
IGF1	Insulin Like Growth Factor 1	33.07
PPP2R1B	Protein Phosphatase 2 Scaffold Subunit Abeta	31.93
MAP2K3	Mitogen-Activated Protein Kinase Kinase 3	31.86
KDR	Kinase Insert Domain Receptor	31.52
DNMT1	DNA Methyltransferase 1	31.21
HIF1A	Hypoxia Inducible Factor 1 Subunit Alpha	30.68
TCF4	Transcription Factor 4	29.27
FAS	Fas Cell Surface Death Receptor	28.39
KLF4	Kruppel Like Factor 4	28.36
PIK3R1	Phosphoinositide-3-Kinase Regulatory Subunit 1	28
ARID1A	AT-Rich Interaction Domain 1A	27.96
MET	MET Proto-Oncogene, Receptor Tyrosine Kinase	27.84
RPS6KB1	Ribosomal Protein S6 Kinase B1	27.48
TIAM1	TIAM Rac1 Associated GEF 1	27.26
SNAI1	Snail Family Transcriptional Repressor 1	27.16
ABCA1	ATP Binding Cassette Subfamily A Member 1	27.14
TNFRSF10B	TNF Receptor Superfamily Member 10b	27.02
CCND2	Cyclin D2	27.02
IDH1	Isocitrate Dehydrogenase (NADP(+)) 1	27.01
MAPK8	Mitogen-Activated Protein Kinase 8	26.97
PTGER4	Prostaglandin E Receptor 4	26.94
MAPK14	Mitogen-Activated Protein Kinase 14	26.85
PARP1	Poly(ADP-Ribose) Polymerase 1	26.69
RHOA	Ras Homolog Family Member A	26.49
KMT2C	Lysine Methyltransferase 2C	26.46
PHLPP1	PH Domain And Leucine Rich Repeat Protein Phosphatase 1	26.41
RUNX3	RUNX Family Transcription Factor 3	26.37
RAC1	Rac Family Small GTPase 1	26.12
CDKN1B	Cyclin Dependent Kinase Inhibitor 1B	25.62
FZD7	Frizzled Class Receptor 7	25.61
RARB	Retinoic Acid Receptor Beta	25.38
SPP1	Secreted Phosphoprotein 1	25.3
RUNX1T1	RUNX1 Partner Transcriptional Co-Repressor 1	25.19
USP28	Ubiquitin Specific Peptidase 28	25.1
MAPRE1	Microtubule Associated Protein RP/EB Family Member 1	25.07
ZEB2	Zinc Finger E-Box Binding Homeobox 2	24.95
JAK1	Janus Kinase 1	24.68
PKM	Pyruvate Kinase M1/2	24.53
SP1	Sp1 Transcription Factor	24.51
NOTCH1	Notch Receptor 1	24.43
CDK4	Cyclin Dependent Kinase 4	24.38
CXCL12	C-X-C Motif Chemokine Ligand 12	24.35
HPRT1	Hypoxanthine Phosphoribosyltransferase 1	24.34
QKI	QKI, KH Domain Containing RNA Binding	24.31
GADD45A	Growth Arrest And DNA Damage Inducible Alpha	24.3
ELAVL1	ELAV Like RNA Binding Protein 1	24.29
SOCS1	Suppressor Of Cytokine Signaling 1	24.18
RAF1	Raf-1 Proto-Oncogene, Serine/Threonine Kinase	24.08
MCL1	MCL1 Apoptosis Regulator, BCL2 Family Member	23.95
ATG5	Autophagy Related 5	23.93
CDC42	Cell Division Cycle 42	23.88
ICAM1	Intercellular Adhesion Molecule 1	23.86
HDAC9	Histone Deacetylase 9	23.83
XIAP	X-Linked Inhibitor Of Apoptosis	23.83
CCNA2	Cyclin A2	23.73
LASP1	LIM And SH3 Protein 1	23.67
THBS1	Thrombospondin 1	23.57
HMGB1	High Mobility Group Box 1	23.46
ESR1	Estrogen Receptor 1	23.43
EREG	Epiregulin	23.38
SRSF6	Serine And Arginine Rich Splicing Factor 6	23.33
HSP90AA1	Heat Shock Protein 90 Alpha Family Class A Member 1	23.31
NRP1	Neuropilin 1	23.16
TIMP3	TIMP Metallopeptidase Inhibitor 3	23.16
ZFP36L2	ZFP36 Ring Finger Protein Like 2	23.09
ACSL4	Acyl-CoA Synthetase Long Chain Family Member 4	22.98
BMI1	BMI1 Proto-Oncogene, Polycomb Ring Finger	22.9
SIRT1	Sirtuin 1	22.81
BECN1	Beclin 1	22.76
ZNF148	Zinc Finger Protein 148	22.59
BCL2L11	BCL2 Like 11	22.58
CHEK1	Checkpoint Kinase 1	22.47
ZNF217	Zinc Finger Protein 217	22.47
FZD3	Frizzled Class Receptor 3	22.47
FZD6	Frizzled Class Receptor 6	22.43
LOX	Lysyl Oxidase	22.27
SETD2	SET Domain Containing 2, Histone Lysine Methyltransferase	22.22
DNMT3A	DNA Methyltransferase 3 Alpha	22.2
CDK6	Cyclin Dependent Kinase 6	22.17
CREB1	CAMP Responsive Element Binding Protein 1	22.11
CTNND1	Catenin Delta 1	21.84
PDGFRB	Platelet Derived Growth Factor Receptor Beta	21.83
ERBB4	Erb-B2 Receptor Tyrosine Kinase 4	21.61
CHSY1	Chondroitin Sulfate Synthase 1	21.53
PPARA	Peroxisome Proliferator Activated Receptor Alpha	21.53
ETS1	ETS Proto-Oncogene 1, Transcription Factor	21.47
ITGAV	Integrin Subunit Alpha V	21.45
PMAIP1	Phorbol-12-Myristate-13-Acetate-Induced Protein 1	21.1
HSPA8	Heat Shock Protein Family A (Hsp70) Member 8	20.93
RRM2	Ribonucleotide Reductase Regulatory Subunit M2	20.89
ACTB	Actin Beta	20.81
IL15	Interleukin 15	20.76
EIF5A2	Eukaryotic Translation Initiation Factor 5A2	20.73
FOSL1	FOS Like 1, AP-1 Transcription Factor Subunit	20.57
TJP1	Tight Junction Protein 1	20.51
ALCAM	Activated Leukocyte Cell Adhesion Molecule	20.49
SFRP1	Secreted Frizzled Related Protein 1	20.04
NCAM1	Neural Cell Adhesion Molecule 1	20.01
YES1	YES Proto-Oncogene 1, Src Family Tyrosine Kinase	19.86
HSP90B1	Heat Shock Protein 90 Beta Family Member 1	19.55
PTP4A1	Protein Tyrosine Phosphatase 4A1	19.47
FBXO11	F-Box Protein 11	19.09
SOX5	SRY-Box Transcription Factor 5	18.93
PRDM10	PR/SET Domain 10	17.48
PRKAR1A	Protein Kinase CAMP-Dependent Type I Regulatory Subunit Alpha	16.49
KIF5B	Kinesin Family Member 5B	16.24
PHF12	PHD Finger Protein 12	16.24
NEUROG1	Neurogenin 1	14.39
PTPRG	Protein Tyrosine Phosphatase Receptor Type G	14.39
SEC23B	SEC23 Homolog B, COPII Coat Complex Component	13.88
TSHZ1	Teashirt Zinc Finger Homeobox 1	12.87
RAD23B	RAD23 Homolog B, Nucleotide Excision Repair Protein	12.79
ADAMTSL3	ADAMTS Like 3	11.79
SURF4	Surfeit 4	11.75
MYCN	MYCN Proto-Oncogene, BHLH Transcription Factor	10.81
BUB3	BUB3 Mitotic Checkpoint Protein	10.45
BMPR2	Bone Morphogenetic Protein Receptor Type 2	9.9
PAX3	Paired Box 3	8.05
EIF4E	Eukaryotic Translation Initiation Factor 4E	7.97
PRKAR2A	Protein Kinase CAMP-Dependent Type II Regulatory Subunit Alpha	7.15
VTI1A	Vesicle Transport Through Interaction With T-SNAREs 1A	6.99
DMD	Dystrophin	6.97
FAM98A	Family With Sequence Similarity 98 Member A	6.85
KIT	KIT Proto-Oncogene, Receptor Tyrosine Kinase	6.81
IRF1	Interferon Regulatory Factor 1	6.64
WNK1	WNK Lysine Deficient Protein Kinase 1	6.62
ADAM19	ADAM Metallopeptidase Domain 19	6.58
TSC1	TSC Complex Subunit 1	6.56
MTDH	Metadherin	6.51
FSTL5	Follistatin Like 5	6.44
CBL	Cbl Proto-Oncogene	6.38
HMGA1	High Mobility Group AT-Hook 1	6.25
PRKACB	Protein Kinase CAMP-Activated Catalytic Subunit Beta	6.22
PAK6	P21 (RAC1) Activated Kinase 6	6.18
PTPRD	Protein Tyrosine Phosphatase Receptor Type D	6.09
MAP3K5	Mitogen-Activated Protein Kinase Kinase Kinase 5	6
NR5A2	Nuclear Receptor Subfamily 5 Group A Member 2	5.83
SMAD6	SMAD Family Member 6	5.76
FOXG1	Forkhead Box G1	5.57
NACC1	Nucleus Accumbens Associated 1	5.57
KDM6A	Lysine Demethylase 6A	5.34
EDN1	Endothelin 1	5.29
E2F3	E2F Transcription Factor 3	5.25
EPHA7	EPH Receptor A7	5.17
PRKAA1	Protein Kinase AMP-Activated Catalytic Subunit Alpha 1	5.08
IGF2BP3	Insulin Like Growth Factor 2 MRNA Binding Protein 3	5.05

## Sheet: Gene expression
	COAD/READ vs. Normal	COAD			READ
miRNA	gene	logFC	PValue	FDR	logFC	PValue	FDR
hsa-miR-19a-3p	ABCA1	-0.7441	1.95603e-06	4.81022e-06	-1.09402	1.92433e-05	8.57911e-05
hsa-miR-19a-3p	ACSL4	1.04121	3.72931e-13	1.73912e-12	0.468266	0.0824642	0.128669
hsa-miR-19a-3p	ACTB	-0.0905165	0.374084	0.415943	-0.0618963	0.761168	0.813836
hsa-miR-19a-3p	AKT1	0.0528229	0.538974	0.579208	0.0345313	0.837704	0.876562
hsa-miR-19a-3p	ATG5	-0.141942	0.0624955	0.0804258	-0.429159	0.00152624	0.00411394
hsa-miR-19a-3p	BCL2L11	-0.996413	5.75873e-33	9.99173e-32	-0.689735	2.26614e-06	1.25434e-05
hsa-miR-19a-3p	BMPR2	-0.196839	0.106445	0.131239	-0.430917	0.0283897	0.0518568
hsa-miR-19a-3p	CCNA2	1.26082	1.77971e-23	1.75868e-22	0.732258	0.00220613	0.00564449
hsa-miR-19a-3p	CCND1	1.79927	2.97034e-51	1.26707e-49	1.50126	1.14515e-09	1.21727e-08
hsa-miR-19a-3p	CCND2	0.907146	2.53026e-06	6.1473e-06	0.341955	0.326342	0.409935
hsa-miR-19a-3p	CHEK1	1.33605	1.173e-33	2.09971e-32	0.993774	1.62065e-05	7.33989e-05
hsa-miR-19a-3p	DNMT1	1.00116	1.22631e-22	1.13711e-21	0.989374	2.02846e-06	1.13546e-05
hsa-miR-19a-3p	ERBB4	-1.59765	1.12793e-05	2.53849e-05	-1.99168	0.00333019	0.00808239
hsa-miR-19a-3p	EREG	3.45699	1.82446e-17	1.19717e-16	1.95416	0.00201276	0.00521754
hsa-miR-19a-3p	ESR1	-0.921588	1.74799e-05	3.84361e-05	-1.3936	0.000585095	0.00177384
hsa-miR-19a-3p	FAS	-1.08803	1.63946e-16	1.00171e-15	-1.95653	3.22853e-16	8.39953e-15
hsa-miR-19a-3p	FZD6	0.815167	1.70093e-13	8.17058e-13	0.495371	0.0259605	0.0479365
hsa-miR-19a-3p	HPRT1	0.844345	4.69871e-15	2.5815e-14	0.848571	0.000152335	0.000540272
hsa-miR-19a-3p	IGF1	-1.70691	9.86146e-14	4.84353e-13	-1.98934	9.02521e-08	6.69551e-07
hsa-miR-19a-3p	IGFBP3	1.02697	4.35325e-09	1.41067e-08	0.602267	0.051297	0.0860708
hsa-miR-19a-3p	KIT	-1.66627	1.53332e-20	1.244e-19	-1.6717	7.15547e-06	3.54312e-05
hsa-miR-19a-3p	MAP2K3	0.144699	0.177352	0.20986	-0.0651755	0.727502	0.78551
hsa-miR-19a-3p	MAPK1	-0.284908	1.81969e-06	4.49595e-06	-0.367851	0.00843141	0.018144
hsa-miR-19a-3p	MAPK14	0.0448506	0.491733	0.533116	0.0631639	0.629493	0.701689
hsa-miR-19a-3p	MYCN	2.50499	3.56968e-12	1.52217e-11	2.3976	4.55579e-05	0.000185381
hsa-miR-19a-3p	NF1	0.23268	0.0379127	0.0508996	0.0654588	0.721175	0.780827
hsa-miR-19a-3p	PAK6	0.90455	1.15584e-06	2.92044e-06	NA	NA	NA
hsa-miR-19a-3p	PHF12	0.0375183	0.559153	0.598837	0.105161	0.392761	0.478699
hsa-miR-19a-3p	PKM	1.04464	6.50969e-16	3.79617e-15	0.766094	0.000777222	0.00228034
hsa-miR-19a-3p	PPARA	-0.538777	2.58281e-10	9.34192e-10	-0.35481	0.0482523	0.0816898
hsa-miR-19a-3p	PRKAA1	-0.1536	0.111622	0.137097	-0.390289	0.0341455	0.0607821
hsa-miR-19a-3p	PRKACB	-1.91772	3.84651e-39	9.252e-38	-1.96743	1.63369e-14	3.54111e-13
hsa-miR-19a-3p	PTEN	-0.502225	3.35186e-07	8.96836e-07	-0.719401	5.99511e-07	3.76664e-06
hsa-miR-19a-3p	PTPRD	0.11703	0.632158	0.668799	0.27639	0.517698	0.598862
hsa-miR-19a-3p	PTPRG	0.415065	2.89974e-05	6.21282e-05	0.10239	0.577787	0.656049
hsa-miR-19a-3p	QKI	-0.639221	8.93075e-05	0.000179646	-1.44233	6.22352e-08	4.78474e-07
hsa-miR-19a-3p	RAF1	-0.284866	9.4728e-09	2.97597e-08	-0.184051	0.103028	0.155474
hsa-miR-19a-3p	SMAD4	-0.442245	3.73139e-06	8.87373e-06	-0.833691	7.39951e-08	5.5885e-07
hsa-miR-19a-3p	SOCS1	0.750589	0.00055432	0.000998733	1.84477	0.000327314	0.00106408
hsa-miR-19a-3p	SRSF6	0.567415	1.70479e-13	8.18746e-13	0.443276	0.00173503	0.00459842
hsa-miR-19a-3p	TGFBR2	-0.278213	0.00803094	0.0121765	-0.380572	0.0296954	0.0539125
hsa-miR-19a-3p	THBS1	-0.260047	0.112134	0.137682	-0.805706	0.00941229	0.0199635
hsa-miR-19a-3p	TNFRSF10B	1.37429	2.38037e-29	3.35994e-28	1.20511	8.64831e-07	5.24975e-06
hsa-miR-19a-3p	TP53	0.744249	2.96883e-06	7.14758e-06	0.970541	0.00737988	0.0161467
hsa-miR-19a-3p	TSC1	0.113939	0.11932	0.145863	0.156688	0.332174	0.416095
hsa-miR-19a-3p	VTI1A	-0.0206282	0.774196	0.799853	-0.0527678	0.720303	0.780152
hsa-miR-19a-3p	WNK1	0.241976	0.0150661	0.0217879	0.0788888	0.726112	0.78446
hsa-miR-19a-3p	ZNF217	-0.191785	0.0472123	0.0621988	0.356773	0.0849029	0.131961
hsa-miR-130b-3p	ACSL4	1.04121	3.72931e-13	1.73912e-12	0.468266	0.0824642	0.128669
hsa-miR-130b-3p	BMPR2	-0.196839	0.106445	0.131239	-0.430917	0.0283897	0.0518568
hsa-miR-130b-3p	CCNA2	1.26082	1.77971e-23	1.75868e-22	0.732258	0.00220613	0.00564449
hsa-miR-130b-3p	CCND2	0.907146	2.53026e-06	6.1473e-06	0.341955	0.326342	0.409935
hsa-miR-130b-3p	EDN1	0.0121695	0.948247	0.955154	0.699128	0.0768744	0.121112
hsa-miR-130b-3p	EREG	3.45699	1.82446e-17	1.19717e-16	1.95416	0.00201276	0.00521754
hsa-miR-130b-3p	ESR1	-0.921588	1.74799e-05	3.84361e-05	-1.3936	0.000585095	0.00177384
hsa-miR-130b-3p	FOSL1	2.71803	3.93808e-21	3.31701e-20	1.28709	0.00488545	0.0113091
hsa-miR-130b-3p	FSTL5	-0.827623	0.0644533	0.0827384	-1.11604	0.204704	0.277317
hsa-miR-130b-3p	FZD6	0.815167	1.70093e-13	8.17058e-13	0.495371	0.0259605	0.0479365
hsa-miR-130b-3p	GADD45A	-0.0155577	0.887432	0.900929	-0.161445	0.462555	0.547726
hsa-miR-130b-3p	HPRT1	0.844345	4.69871e-15	2.5815e-14	0.848571	0.000152335	0.000540272
hsa-miR-130b-3p	HSPA8	0.624021	1.04084e-09	3.57223e-09	0.654207	0.000864182	0.00249812
hsa-miR-130b-3p	IGF1	-1.70691	9.86146e-14	4.84353e-13	-1.98934	9.02521e-08	6.69551e-07
hsa-miR-130b-3p	IL15	-0.46778	0.00179081	0.00300388	-0.785468	0.00328128	0.00797601
hsa-miR-130b-3p	IRF1	-0.209172	0.141191	0.17013	0.317752	0.150561	0.214149
hsa-miR-130b-3p	KMT2C	-0.0627872	0.609703	0.6472	-0.202496	0.299429	0.381962
hsa-miR-130b-3p	MET	1.97048	1.27169e-50	5.29785e-49	1.53982	1.92102e-09	1.95909e-08
hsa-miR-130b-3p	NEUROG1	NA	NA	NA	NA	NA	NA
hsa-miR-130b-3p	NRP1	-0.392919	0.0115673	0.0170942	-0.560667	0.0653314	0.105784
hsa-miR-130b-3p	PAK6	0.90455	1.15584e-06	2.92044e-06	NA	NA	NA
hsa-miR-130b-3p	PARP1	0.450873	2.98373e-08	8.92692e-08	0.192203	0.244704	0.322639
hsa-miR-130b-3p	PPARG	-0.620401	6.538e-07	1.69708e-06	0.00267366	0.99146	0.993553
hsa-miR-130b-3p	PRKAA1	-0.1536	0.111622	0.137097	-0.390289	0.0341455	0.0607821
hsa-miR-130b-3p	PTEN	-0.502225	3.35186e-07	8.96836e-07	-0.719401	5.99511e-07	3.76664e-06
hsa-miR-130b-3p	PTP4A1	-0.900251	1.08803e-21	9.47441e-21	-1.25075	6.93851e-12	1.05398e-10
hsa-miR-130b-3p	PTPRG	0.415065	2.89974e-05	6.21282e-05	0.10239	0.577787	0.656049
hsa-miR-130b-3p	QKI	-0.639221	8.93075e-05	0.000179646	-1.44233	6.22352e-08	4.78474e-07
hsa-miR-130b-3p	RB1	0.495056	4.64412e-05	9.69726e-05	0.125152	0.588302	0.665261
hsa-miR-130b-3p	RUNX3	-0.224163	0.200672	0.235136	0.39863	0.314084	0.397159
hsa-miR-130b-3p	SMAD4	-0.442245	3.73139e-06	8.87373e-06	-0.833691	7.39951e-08	5.5885e-07
hsa-miR-130b-3p	STAT3	-0.275782	2.25969e-05	4.90867e-05	-0.11193	0.436081	0.522487
hsa-miR-130b-3p	TCF4	-0.474938	0.00341549	0.00548901	-1.21334	1.65503e-06	9.48408e-06
hsa-miR-130b-3p	TGFBR2	-0.278213	0.00803094	0.0121765	-0.380572	0.0296954	0.0539125
hsa-miR-130b-3p	TSC1	0.113939	0.11932	0.145863	0.156688	0.332174	0.416095
hsa-miR-130b-3p	TSHZ1	-1.18831	9.03884e-40	2.23444e-38	-1.19927	1.22369e-10	1.51045e-09
hsa-miR-130b-3p	USP28	0.202465	0.00754133	0.011483	0.112086	0.508716	0.590365
hsa-miR-130b-3p	WNK1	0.241976	0.0150661	0.0217879	0.0788888	0.726112	0.78446
hsa-miR-130b-3p	ZEB2	-1.13749	1.17754e-10	4.39427e-10	-1.94635	5.85487e-13	1.03164e-11
hsa-miR-130b-3p	ZNF217	-0.191785	0.0472123	0.0621988	0.356773	0.0849029	0.131961
hsa-miR-454-3p	ACSL4	1.04121	3.72931e-13	1.73912e-12	0.468266	0.0824642	0.128669
hsa-miR-454-3p	BMPR2	-0.196839	0.106445	0.131239	-0.430917	0.0283897	0.0518568
hsa-miR-454-3p	CXCL12	-2.52794	3.83614e-67	3.05349e-65	-3.08519	3.01886e-34	3.84211e-32
hsa-miR-454-3p	DLC1	-0.721011	1.23325e-07	3.46167e-07	-1.31455	6.17833e-08	4.75194e-07
hsa-miR-454-3p	EDN1	0.0121695	0.948247	0.955154	0.699128	0.0768744	0.121112
hsa-miR-454-3p	EREG	3.45699	1.82446e-17	1.19717e-16	1.95416	0.00201276	0.00521754
hsa-miR-454-3p	ESR1	-0.921588	1.74799e-05	3.84361e-05	-1.3936	0.000585095	0.00177384
hsa-miR-454-3p	FOSL1	2.71803	3.93808e-21	3.31701e-20	1.28709	0.00488545	0.0113091
hsa-miR-454-3p	FSTL5	-0.827623	0.0644533	0.0827384	-1.11604	0.204704	0.277317
hsa-miR-454-3p	FZD6	0.815167	1.70093e-13	8.17058e-13	0.495371	0.0259605	0.0479365
hsa-miR-454-3p	GADD45A	-0.0155577	0.887432	0.900929	-0.161445	0.462555	0.547726
hsa-miR-454-3p	HPRT1	0.844345	4.69871e-15	2.5815e-14	0.848571	0.000152335	0.000540272
hsa-miR-454-3p	HSPA8	0.624021	1.04084e-09	3.57223e-09	0.654207	0.000864182	0.00249812
hsa-miR-454-3p	IGF1	-1.70691	9.86146e-14	4.84353e-13	-1.98934	9.02521e-08	6.69551e-07
hsa-miR-454-3p	IL15	-0.46778	0.00179081	0.00300388	-0.785468	0.00328128	0.00797601
hsa-miR-454-3p	IRF1	-0.209172	0.141191	0.17013	0.317752	0.150561	0.214149
hsa-miR-454-3p	KMT2C	-0.0627872	0.609703	0.6472	-0.202496	0.299429	0.381962
hsa-miR-454-3p	MET	1.97048	1.27169e-50	5.29785e-49	1.53982	1.92102e-09	1.95909e-08
hsa-miR-454-3p	NEUROG1	NA	NA	NA	NA	NA	NA
hsa-miR-454-3p	NRP1	-0.392919	0.0115673	0.0170942	-0.560667	0.0653314	0.105784
hsa-miR-454-3p	PAK6	0.90455	1.15584e-06	2.92044e-06	NA	NA	NA
hsa-miR-454-3p	PHF12	0.0375183	0.559153	0.598837	0.105161	0.392761	0.478699
hsa-miR-454-3p	PPARG	-0.620401	6.538e-07	1.69708e-06	0.00267366	0.99146	0.993553
hsa-miR-454-3p	PRKAA1	-0.1536	0.111622	0.137097	-0.390289	0.0341455	0.0607821
hsa-miR-454-3p	PTEN	-0.502225	3.35186e-07	8.96836e-07	-0.719401	5.99511e-07	3.76664e-06
hsa-miR-454-3p	PTPRG	0.415065	2.89974e-05	6.21282e-05	0.10239	0.577787	0.656049
hsa-miR-454-3p	QKI	-0.639221	8.93075e-05	0.000179646	-1.44233	6.22352e-08	4.78474e-07
hsa-miR-454-3p	RUNX3	-0.224163	0.200672	0.235136	0.39863	0.314084	0.397159
hsa-miR-454-3p	SEC23B	0.638059	1.95358e-10	7.14974e-10	0.686387	0.00243491	0.0061619
hsa-miR-454-3p	SMAD4	-0.442245	3.73139e-06	8.87373e-06	-0.833691	7.39951e-08	5.5885e-07
hsa-miR-454-3p	TCF4	-0.474938	0.00341549	0.00548901	-1.21334	1.65503e-06	9.48408e-06
hsa-miR-454-3p	TGFBR2	-0.278213	0.00803094	0.0121765	-0.380572	0.0296954	0.0539125
hsa-miR-454-3p	TSC1	0.113939	0.11932	0.145863	0.156688	0.332174	0.416095
hsa-miR-454-3p	TSHZ1	-1.18831	9.03884e-40	2.23444e-38	-1.19927	1.22369e-10	1.51045e-09
hsa-miR-454-3p	USP28	0.202465	0.00754133	0.011483	0.112086	0.508716	0.590365
hsa-miR-454-3p	WNK1	0.241976	0.0150661	0.0217879	0.0788888	0.726112	0.78446
hsa-miR-454-3p	ZEB2	-1.13749	1.17754e-10	4.39427e-10	-1.94635	5.85487e-13	1.03164e-11
hsa-miR-454-3p	ZNF148	-0.000516363	0.995636	0.996368	-0.231902	0.1314	0.191064
hsa-miR-454-3p	ZNF217	-0.191785	0.0472123	0.0621988	0.356773	0.0849029	0.131961
hsa-miR-30e-5p	ADAM19	0.862077	1.57835e-07	4.38413e-07	0.685782	0.0413733	0.0716893
hsa-miR-30e-5p	ARID1A	-0.132216	0.125141	0.152327	0.0558152	0.752992	0.806743
hsa-miR-30e-5p	ATG5	-0.141942	0.0624955	0.0804258	-0.429159	0.00152624	0.00411394
hsa-miR-30e-5p	BECN1	-0.244574	0.000194194	0.000372823	-0.267359	0.0413747	0.0716893
hsa-miR-30e-5p	BMI1	0.196093	0.0593318	0.0766995	-0.31548	0.0915986	0.140732
hsa-miR-30e-5p	CASP3	-0.37418	2.74153e-06	6.62792e-06	-0.445949	0.00703977	0.0154944
hsa-miR-30e-5p	DNMT3A	0.350952	0.000261004	0.000491835	0.392687	0.013338	0.0271429
hsa-miR-30e-5p	FOXG1	3.66159	3.13254e-05	6.67763e-05	3.46081	0.0324931	0.0582622
hsa-miR-30e-5p	FZD3	1.59656	6.25715e-17	3.94701e-16	0.786955	0.0362382	0.0640196
hsa-miR-30e-5p	HDAC9	-1.58794	4.35926e-19	3.18931e-18	-2.13333	5.98412e-13	1.04997e-11
hsa-miR-30e-5p	HSP90AA1	0.737685	5.77249e-13	2.64245e-12	0.644701	0.00490868	0.0113573
hsa-miR-30e-5p	JAK1	-0.3439	1.92597e-06	4.74133e-06	-0.403291	0.00760631	0.0165844
hsa-miR-30e-5p	KMT2C	-0.0627872	0.609703	0.6472	-0.202496	0.299429	0.381962
hsa-miR-30e-5p	LOX	1.2256	2.00443e-08	6.09938e-08	0.875457	0.0370335	0.0651988
hsa-miR-30e-5p	MAP3K5	0.295242	0.0063814	0.00983057	-0.136958	0.482258	0.566357
hsa-miR-30e-5p	MAPK8	0.0340895	0.645534	0.681332	-0.330298	0.0115833	0.0239682
hsa-miR-30e-5p	MTDH	0.635491	1.32785e-11	5.41877e-11	0.429302	0.0174452	0.0341367
hsa-miR-30e-5p	NCAM1	-2.8497	1.34091e-68	1.13356e-66	-3.24705	3.87277e-34	4.83096e-32
hsa-miR-30e-5p	NF1	0.23268	0.0379127	0.0508996	0.0654588	0.721175	0.780827
hsa-miR-30e-5p	NOTCH1	0.546649	6.63731e-05	0.000135825	0.964733	0.000485614	0.00150916
hsa-miR-30e-5p	NR5A2	-2.26816	1.19933e-76	1.3292e-74	-1.91685	1.36873e-12	2.28559e-11
hsa-miR-30e-5p	PPP2R1B	0.0750584	0.322694	0.363142	0.103216	0.545467	0.625253
hsa-miR-30e-5p	PTP4A1	-0.900251	1.08803e-21	9.47441e-21	-1.25075	6.93851e-12	1.05398e-10
hsa-miR-30e-5p	RAD23B	0.336536	5.10822e-09	1.6461e-08	0.281168	0.0269401	0.0495405
hsa-miR-30e-5p	RRM2	1.58624	1.26077e-33	2.2516e-32	0.988486	6.19416e-05	0.000243424
hsa-miR-30e-5p	SNAI1	1.76451	1.41865e-27	1.80551e-26	2.04531	1.81217e-09	1.85949e-08
hsa-miR-30e-5p	SOCS1	0.750589	0.00055432	0.000998733	1.84477	0.000327314	0.00106408
hsa-miR-30e-5p	TNFRSF10B	1.37429	2.38037e-29	3.35994e-28	1.20511	8.64831e-07	5.24975e-06
hsa-miR-30e-5p	TP53	0.744249	2.96883e-06	7.14758e-06	0.970541	0.00737988	0.0161467
hsa-miR-30e-5p	ZEB2	-1.13749	1.17754e-10	4.39427e-10	-1.94635	5.85487e-13	1.03164e-11
hsa-miR-221-3p	ACTB	-0.0905165	0.374084	0.415943	-0.0618963	0.761168	0.813836
hsa-miR-221-3p	ARID1A	-0.132216	0.125141	0.152327	0.0558152	0.752992	0.806743
hsa-miR-221-3p	BCL2L11	-0.996413	5.75873e-33	9.99173e-32	-0.689735	2.26614e-06	1.25434e-05
hsa-miR-221-3p	CASP3	-0.37418	2.74153e-06	6.62792e-06	-0.445949	0.00703977	0.0154944
hsa-miR-221-3p	CDK6	0.882843	2.28233e-11	9.11005e-11	0.467438	0.0354898	0.0628867
hsa-miR-221-3p	CDKN1B	0.211308	0.0312107	0.042552	-0.00246552	0.989111	0.991743
hsa-miR-221-3p	CHSY1	0.572744	6.9461e-08	1.99916e-07	0.235089	0.276969	0.357441
hsa-miR-221-3p	CTNNB1	0.601089	4.59611e-13	2.12452e-12	0.595746	0.0002481	0.000829909
hsa-miR-221-3p	CXCL12	-2.52794	3.83614e-67	3.05349e-65	-3.08519	3.01886e-34	3.84211e-32
hsa-miR-221-3p	E2F3	1.01129	7.99376e-32	1.30578e-30	1.03869	1.77438e-08	1.50754e-07
hsa-miR-221-3p	EIF5A2	1.48314	1.32457e-27	1.68763e-26	0.544575	0.0220597	0.0416893
hsa-miR-221-3p	ERBB4	-1.59765	1.12793e-05	2.53849e-05	-1.99168	0.00333019	0.00808239
hsa-miR-221-3p	ESR1	-0.921588	1.74799e-05	3.84361e-05	-1.3936	0.000585095	0.00177384
hsa-miR-221-3p	ETS1	-0.595222	8.73219e-06	1.98934e-05	-0.703165	0.00509396	0.0117312
hsa-miR-221-3p	ICAM1	0.734875	8.34891e-06	1.90584e-05	0.275923	0.36065	0.445749
hsa-miR-221-3p	KDR	0.0664167	0.604547	0.642345	0.300363	0.280628	0.361405
hsa-miR-221-3p	KIT	-1.66627	1.53332e-20	1.244e-19	-1.6717	7.15547e-06	3.54312e-05
hsa-miR-221-3p	MDM2	0.575743	4.21105e-05	8.84882e-05	-0.00927813	0.969612	0.977134
hsa-miR-221-3p	PIK3R1	-0.391296	0.000170603	0.000330353	-0.473904	0.0189996	0.0367203
hsa-miR-221-3p	PTEN	-0.502225	3.35186e-07	8.96836e-07	-0.719401	5.99511e-07	3.76664e-06
hsa-miR-221-3p	QKI	-0.639221	8.93075e-05	0.000179646	-1.44233	6.22352e-08	4.78474e-07
hsa-miR-221-3p	RB1	0.495056	4.64412e-05	9.69726e-05	0.125152	0.588302	0.665261
hsa-miR-221-3p	RHOA	-0.0756795	0.254293	0.291908	-0.180306	0.141208	0.202975
hsa-miR-221-3p	TIAM1	-1.02322	6.05488e-08	1.75487e-07	-1.75735	1.35872e-09	1.42578e-08
hsa-miR-221-3p	TIMP3	0.0979902	0.652798	0.688089	0.190434	0.668381	0.73559
hsa-miR-221-3p	USP28	0.202465	0.00754133	0.011483	0.112086	0.508716	0.590365
hsa-miR-221-3p	ZEB2	-1.13749	1.17754e-10	4.39427e-10	-1.94635	5.85487e-13	1.03164e-11
hsa-miR-23b-3p	CXCL12	-2.52794	3.83614e-67	3.05349e-65	-3.08519	3.01886e-34	3.84211e-32
hsa-miR-23b-3p	FAS	-1.08803	1.63946e-16	1.00171e-15	-1.95653	3.22853e-16	8.39953e-15
hsa-miR-23b-3p	IDH1	-0.155347	0.0821333	0.1034	-0.203928	0.22713	0.302691
hsa-miR-23b-3p	JAK1	-0.3439	1.92597e-06	4.74133e-06	-0.403291	0.00760631	0.0165844
hsa-miR-23b-3p	KDM6A	-0.325156	0.000510755	0.000924412	-0.456457	0.00540334	0.0123307
hsa-miR-23b-3p	LASP1	-0.505709	7.13716e-11	2.71592e-10	-0.108143	0.507249	0.589096
hsa-miR-23b-3p	MAP3K5	0.295242	0.0063814	0.00983057	-0.136958	0.482258	0.566357
hsa-miR-23b-3p	MAPK14	0.0448506	0.491733	0.533116	0.0631639	0.629493	0.701689
hsa-miR-23b-3p	MAPRE1	0.584994	6.44142e-10	2.25382e-09	0.359859	0.0530773	0.0886552
hsa-miR-23b-3p	MET	1.97048	1.27169e-50	5.29785e-49	1.53982	1.92102e-09	1.95909e-08
hsa-miR-23b-3p	MT-CO1	NA	NA	NA	NA	NA	NA
hsa-miR-23b-3p	NACC1	0.21553	0.0384478	0.0515702	0.310953	0.124433	0.182484
hsa-miR-23b-3p	NOTCH1	0.546649	6.63731e-05	0.000135825	0.964733	0.000485614	0.00150916
hsa-miR-23b-3p	PIK3R1	-0.391296	0.000170603	0.000330353	-0.473904	0.0189996	0.0367203
hsa-miR-23b-3p	PRDM10	-0.17219	0.013288	0.0194202	-0.109667	0.450334	0.536154
hsa-miR-23b-3p	PRKACB	-1.91772	3.84651e-39	9.252e-38	-1.96743	1.63369e-14	3.54111e-13
hsa-miR-23b-3p	PTEN	-0.502225	3.35186e-07	8.96836e-07	-0.719401	5.99511e-07	3.76664e-06
hsa-miR-23b-3p	PTGER4	-1.47601	4.76768e-38	1.07845e-36	-1.51768	7.17558e-10	7.881e-09
hsa-miR-23b-3p	RAF1	-0.284866	9.4728e-09	2.97597e-08	-0.184051	0.103028	0.155474
hsa-miR-23b-3p	RB1	0.495056	4.64412e-05	9.69726e-05	0.125152	0.588302	0.665261
hsa-miR-23b-3p	TGFBR2	-0.278213	0.00803094	0.0121765	-0.380572	0.0296954	0.0539125
hsa-miR-23b-3p	TJP1	-0.335769	0.000368918	0.000680679	-0.593228	0.000207747	0.000710313
hsa-miR-23b-3p	WNK1	0.241976	0.0150661	0.0217879	0.0788888	0.726112	0.78446
hsa-miR-23b-3p	XIAP	-0.0417802	0.651583	0.687059	-0.0655811	0.712241	0.773244
hsa-miR-186-5p	ACSL4	1.04121	3.72931e-13	1.73912e-12	0.468266	0.0824642	0.128669
hsa-miR-186-5p	CDC42	-0.577005	2.71527e-12	1.17055e-11	-0.86529	1.684e-06	9.62667e-06
hsa-miR-186-5p	DLC1	-0.721011	1.23325e-07	3.46167e-07	-1.31455	6.17833e-08	4.75194e-07
hsa-miR-186-5p	HIF1A	-0.00687335	0.957456	0.962944	-0.346735	0.130078	0.189478
hsa-miR-186-5p	HSP90AA1	0.737685	5.77249e-13	2.64245e-12	0.644701	0.00490868	0.0113573
hsa-miR-186-5p	KIF5B	0.439329	0.000124957	0.000246247	0.0654389	0.771196	0.822086
hsa-miR-186-5p	KMT2C	-0.0627872	0.609703	0.6472	-0.202496	0.299429	0.381962
hsa-miR-186-5p	MCL1	-0.3088	0.00060458	0.0010826	-0.608116	0.00118657	0.00329729
hsa-miR-186-5p	MT-CO1	NA	NA	NA	NA	NA	NA
hsa-miR-186-5p	PMAIP1	2.2145	1.37537e-29	1.97261e-28	1.43963	6.24412e-06	3.13137e-05
hsa-miR-186-5p	PTP4A1	-0.900251	1.08803e-21	9.47441e-21	-1.25075	6.93851e-12	1.05398e-10
hsa-miR-186-5p	QKI	-0.639221	8.93075e-05	0.000179646	-1.44233	6.22352e-08	4.78474e-07
hsa-miR-186-5p	RAF1	-0.284866	9.4728e-09	2.97597e-08	-0.184051	0.103028	0.155474
hsa-miR-186-5p	RPS6KB1	0.302161	0.00257925	0.00421587	-0.14577	0.42736	0.513803
hsa-miR-186-5p	RRM2	1.58624	1.26077e-33	2.2516e-32	0.988486	6.19416e-05	0.000243424
hsa-miR-186-5p	SETD2	-0.0533299	0.496446	0.537722	-0.112526	0.467891	0.553002
hsa-miR-186-5p	SIRT1	-0.178308	0.0337083	0.0456279	-0.699593	2.78803e-05	0.00012009
hsa-miR-186-5p	SMAD4	-0.442245	3.73139e-06	8.87373e-06	-0.833691	7.39951e-08	5.5885e-07
hsa-miR-186-5p	SP1	-0.0810338	0.243135	0.280353	0.00767077	0.953195	0.965714
hsa-miR-186-5p	SRSF6	0.567415	1.70479e-13	8.18746e-13	0.443276	0.00173503	0.00459842
hsa-miR-186-5p	VEGFA	1.55468	9.55511e-34	1.72237e-32	1.81492	1.07153e-12	1.82159e-11
hsa-miR-186-5p	ZNF148	-0.000516363	0.995636	0.996368	-0.231902	0.1314	0.191064
hsa-miR-25-3p	ADAMTSL3	-3.06726	2.81321e-60	1.72844e-58	-3.79419	2.54596e-29	2.16994e-27
hsa-miR-25-3p	BCL2L11	-0.996413	5.75873e-33	9.99173e-32	-0.689735	2.26614e-06	1.25434e-05
hsa-miR-25-3p	CDK4	1.33291	7.89655e-30	1.14964e-28	1.16174	3.60878e-08	2.89872e-07
hsa-miR-25-3p	CREB1	0.0758542	0.372752	0.414561	-0.246838	0.0860784	0.13349
hsa-miR-25-3p	EP300	-0.320722	0.000239603	0.000454019	-0.167687	0.335568	0.419761
hsa-miR-25-3p	IDH1	-0.155347	0.0821333	0.1034	-0.203928	0.22713	0.302691
hsa-miR-25-3p	ITGAV	0.314933	0.0204489	0.028871	-0.05153	0.83861	0.877315
hsa-miR-25-3p	KIF5B	0.439329	0.000124957	0.000246247	0.0654389	0.771196	0.822086
hsa-miR-25-3p	KLF4	-2.40132	1.6681e-80	2.07733e-78	-2.37865	1.73005e-20	7.06882e-19
hsa-miR-25-3p	MDM2	0.575743	4.21105e-05	8.84882e-05	-0.00927813	0.969612	0.977134
hsa-miR-25-3p	MYC	1.99701	1.85896e-38	4.33191e-37	2.13239	1.12289e-11	1.65758e-10
hsa-miR-25-3p	NRAS	-0.155601	0.106444	0.131239	-0.238778	0.198805	0.270375
hsa-miR-25-3p	PAX3	3.23981	4.55343e-05	9.52249e-05	2.63407	0.0638417	0.103782
hsa-miR-25-3p	PRKAR1A	0.115448	0.203385	0.238159	-0.325935	0.0698734	0.11184
hsa-miR-25-3p	PTEN	-0.502225	3.35186e-07	8.96836e-07	-0.719401	5.99511e-07	3.76664e-06
hsa-miR-25-3p	PTGER4	-1.47601	4.76768e-38	1.07845e-36	-1.51768	7.17558e-10	7.881e-09
hsa-miR-25-3p	PTPRD	0.11703	0.632158	0.668799	0.27639	0.517698	0.598862
hsa-miR-25-3p	PTPRJ	-0.555521	2.86643e-09	9.45663e-09	-0.174948	0.376864	0.462933
hsa-miR-25-3p	SMAD6	0.953062	2.41373e-12	1.04523e-11	1.30754	1.00444e-05	4.79707e-05
hsa-miR-25-3p	USP28	0.202465	0.00754133	0.011483	0.112086	0.508716	0.590365
hsa-miR-25-3p	ZEB2	-1.13749	1.17754e-10	4.39427e-10	-1.94635	5.85487e-13	1.03164e-11
hsa-miR-142-5p	ABCA1	-0.7441	1.95603e-06	4.81022e-06	-1.09402	1.92433e-05	8.57911e-05
hsa-miR-142-5p	CCND1	1.79927	2.97034e-51	1.26707e-49	1.50126	1.14515e-09	1.21727e-08
hsa-miR-142-5p	DMD	-1.97935	2.09784e-29	2.97383e-28	-2.78519	3.05739e-23	1.62681e-21
hsa-miR-142-5p	DNMT1	1.00116	1.22631e-22	1.13711e-21	0.989374	2.02846e-06	1.13546e-05
hsa-miR-142-5p	EIF5A2	1.48314	1.32457e-27	1.68763e-26	0.544575	0.0220597	0.0416893
hsa-miR-142-5p	HIF1A	-0.00687335	0.957456	0.962944	-0.346735	0.130078	0.189478
hsa-miR-142-5p	IGF1	-1.70691	9.86146e-14	4.84353e-13	-1.98934	9.02521e-08	6.69551e-07
hsa-miR-142-5p	IGF2BP3	4.20863	1.74688e-14	9.17113e-14	3.57561	0.00204425	0.00528269
hsa-miR-142-5p	ITGAV	0.314933	0.0204489	0.028871	-0.05153	0.83861	0.877315
hsa-miR-142-5p	KIT	-1.66627	1.53332e-20	1.244e-19	-1.6717	7.15547e-06	3.54312e-05
hsa-miR-142-5p	MAPK1	-0.284908	1.81969e-06	4.49595e-06	-0.367851	0.00843141	0.018144
hsa-miR-142-5p	MYCN	2.50499	3.56968e-12	1.52217e-11	2.3976	4.55579e-05	0.000185381
hsa-miR-142-5p	PTEN	-0.502225	3.35186e-07	8.96836e-07	-0.719401	5.99511e-07	3.76664e-06
hsa-miR-142-5p	PTP4A1	-0.900251	1.08803e-21	9.47441e-21	-1.25075	6.93851e-12	1.05398e-10
hsa-miR-142-5p	QKI	-0.639221	8.93075e-05	0.000179646	-1.44233	6.22352e-08	4.78474e-07
hsa-miR-142-5p	RAC1	0.074505	0.30346	0.343365	0.244878	0.140707	0.202409
hsa-miR-142-5p	RHOA	-0.0756795	0.254293	0.291908	-0.180306	0.141208	0.202975
hsa-miR-142-5p	SOCS1	0.750589	0.00055432	0.000998733	1.84477	0.000327314	0.00106408
hsa-miR-142-5p	TIAM1	-1.02322	6.05488e-08	1.75487e-07	-1.75735	1.35872e-09	1.42578e-08
hsa-miR-142-5p	ZNF148	-0.000516363	0.995636	0.996368	-0.231902	0.1314	0.191064
hsa-miR-34c-5p	ACSL4	1.04121	3.72931e-13	1.73912e-12	0.468266	0.0824642	0.128669
hsa-miR-34c-5p	ALCAM	0.984888	1.19862e-10	4.46937e-10	0.276143	0.362338	0.4476
hsa-miR-34c-5p	BCL2	-1.51676	5.77342e-28	7.53831e-27	-1.93623	1.90144e-16	5.11641e-15
hsa-miR-34c-5p	CDK4	1.33291	7.89655e-30	1.14964e-28	1.16174	3.60878e-08	2.89872e-07
hsa-miR-34c-5p	CDK6	0.882843	2.28233e-11	9.11005e-11	0.467438	0.0354898	0.0628867
hsa-miR-34c-5p	E2F3	1.01129	7.99376e-32	1.30578e-30	1.03869	1.77438e-08	1.50754e-07
hsa-miR-34c-5p	FOXG1	3.66159	3.13254e-05	6.67763e-05	3.46081	0.0324931	0.0582622
hsa-miR-34c-5p	KLF4	-2.40132	1.6681e-80	2.07733e-78	-2.37865	1.73005e-20	7.06882e-19
hsa-miR-34c-5p	MET	1.97048	1.27169e-50	5.29785e-49	1.53982	1.92102e-09	1.95909e-08
hsa-miR-34c-5p	MYC	1.99701	1.85896e-38	4.33191e-37	2.13239	1.12289e-11	1.65758e-10
hsa-miR-34c-5p	MYCN	2.50499	3.56968e-12	1.52217e-11	2.3976	4.55579e-05	0.000185381
hsa-miR-34c-5p	NOTCH1	0.546649	6.63731e-05	0.000135825	0.964733	0.000485614	0.00150916
hsa-miR-34c-5p	PDGFRB	0.894247	1.56794e-07	4.35835e-07	1.08609	0.00223727	0.00571814
hsa-miR-34c-5p	SMAD4	-0.442245	3.73139e-06	8.87373e-06	-0.833691	7.39951e-08	5.5885e-07
hsa-miR-34c-5p	SNAI1	1.76451	1.41865e-27	1.80551e-26	2.04531	1.81217e-09	1.85949e-08
hsa-miR-34c-5p	SURF4	0.230767	0.00375908	0.00600287	0.359318	0.0202225	0.0387105
hsa-miR-582-5p	CASP3	-0.37418	2.74153e-06	6.62792e-06	-0.445949	0.00703977	0.0154944
hsa-miR-582-5p	CDKN1A	-1.05928	6.97829e-15	3.78101e-14	-0.987191	6.61636e-05	0.000258078
hsa-miR-582-5p	CREB1	0.0758542	0.372752	0.414561	-0.246838	0.0860784	0.13349
hsa-miR-582-5p	DMD	-1.97935	2.09784e-29	2.97383e-28	-2.78519	3.05739e-23	1.62681e-21
hsa-miR-582-5p	FOXG1	3.66159	3.13254e-05	6.67763e-05	3.46081	0.0324931	0.0582622
hsa-miR-582-5p	FZD3	1.59656	6.25715e-17	3.94701e-16	0.786955	0.0362382	0.0640196
hsa-miR-582-5p	HIF1A	-0.00687335	0.957456	0.962944	-0.346735	0.130078	0.189478
hsa-miR-582-5p	HSP90B1	0.644387	6.85042e-10	2.39223e-09	0.559043	0.019808	0.0380446
hsa-miR-582-5p	MAPRE1	0.584994	6.44142e-10	2.25382e-09	0.359859	0.0530773	0.0886552
hsa-miR-582-5p	MCL1	-0.3088	0.00060458	0.0010826	-0.608116	0.00118657	0.00329729
hsa-miR-582-5p	NR5A2	-2.26816	1.19933e-76	1.3292e-74	-1.91685	1.36873e-12	2.28559e-11
hsa-miR-582-5p	NRP1	-0.392919	0.0115673	0.0170942	-0.560667	0.0653314	0.105784
hsa-miR-582-5p	RUNX3	-0.224163	0.200672	0.235136	0.39863	0.314084	0.397159
hsa-miR-582-5p	TCF4	-0.474938	0.00341549	0.00548901	-1.21334	1.65503e-06	9.48408e-06
hsa-miR-582-5p	TGFBR2	-0.278213	0.00803094	0.0121765	-0.380572	0.0296954	0.0539125
hsa-miR-582-5p	ZFP36L2	-0.0281488	0.751594	0.779113	-0.0816882	0.681242	0.746821
hsa-miR-613	CHSY1	0.572744	6.9461e-08	1.99916e-07	0.235089	0.276969	0.357441
hsa-miR-613	EDN1	0.0121695	0.948247	0.955154	0.699128	0.0768744	0.121112
hsa-miR-613	EIF4E	0.210909	0.0493141	0.0647284	-0.433094	0.0321386	0.0576976
hsa-miR-613	ETS1	-0.595222	8.73219e-06	1.98934e-05	-0.703165	0.00509396	0.0117312
hsa-miR-613	FZD7	-0.58797	0.000123378	0.000243342	-0.968472	0.00167002	0.00444615
hsa-miR-613	HSP90B1	0.644387	6.85042e-10	2.39223e-09	0.559043	0.019808	0.0380446
hsa-miR-613	IGF1	-1.70691	9.86146e-14	4.84353e-13	-1.98934	9.02521e-08	6.69551e-07
hsa-miR-613	MET	1.97048	1.27169e-50	5.29785e-49	1.53982	1.92102e-09	1.95909e-08
hsa-miR-613	NRP1	-0.392919	0.0115673	0.0170942	-0.560667	0.0653314	0.105784
hsa-miR-613	PAX3	3.23981	4.55343e-05	9.52249e-05	2.63407	0.0638417	0.103782
hsa-miR-613	PTPRG	0.415065	2.89974e-05	6.21282e-05	0.10239	0.577787	0.656049
hsa-miR-613	RARB	-0.353214	0.0201812	0.0285174	-0.540378	0.087628	0.135603
hsa-miR-613	SFRP1	-4.10089	1.23423e-66	9.34267e-65	-4.16424	6.66312e-23	3.4198e-21
hsa-miR-613	THBS1	-0.260047	0.112134	0.137682	-0.805706	0.00941229	0.0199635
hsa-miR-613	TIMP3	0.0979902	0.652798	0.688089	0.190434	0.668381	0.73559
hsa-miR-613	ZNF148	-0.000516363	0.995636	0.996368	-0.231902	0.1314	0.191064
hsa-miR-142-3p	ACSL4	1.04121	3.72931e-13	1.73912e-12	0.468266	0.0824642	0.128669
hsa-miR-142-3p	CDKN1B	0.211308	0.0312107	0.042552	-0.00246552	0.989111	0.991743
hsa-miR-142-3p	CTNNB1	0.601089	4.59611e-13	2.12452e-12	0.595746	0.0002481	0.000829909
hsa-miR-142-3p	FAM98A	0.628647	2.59725e-25	2.88815e-24	0.514951	7.67672e-05	0.000294558
hsa-miR-142-3p	FZD7	-0.58797	0.000123378	0.000243342	-0.968472	0.00167002	0.00444615
hsa-miR-142-3p	HMGA1	1.49594	1.77241e-26	2.12277e-25	1.6755	5.44759e-08	4.23837e-07
hsa-miR-142-3p	ITGAV	0.314933	0.0204489	0.028871	-0.05153	0.83861	0.877315
hsa-miR-142-3p	KIF5B	0.439329	0.000124957	0.000246247	0.0654389	0.771196	0.822086
hsa-miR-142-3p	PTPRJ	-0.555521	2.86643e-09	9.45663e-09	-0.174948	0.376864	0.462933
hsa-miR-142-3p	QKI	-0.639221	8.93075e-05	0.000179646	-1.44233	6.22352e-08	4.78474e-07
hsa-miR-142-3p	RAC1	0.074505	0.30346	0.343365	0.244878	0.140707	0.202409
hsa-miR-142-3p	XIAP	-0.0417802	0.651583	0.687059	-0.0655811	0.712241	0.773244
hsa-miR-142-3p	YES1	-0.147446	0.165405	0.196808	-0.467054	0.0296466	0.0538551
hsa-miR-142-3p	ZFP36L2	-0.0281488	0.751594	0.779113	-0.0816882	0.681242	0.746821
hsa-miR-142-3p	ZNF217	-0.191785	0.0472123	0.0621988	0.356773	0.0849029	0.131961
hsa-miR-185-5p	AKT1	0.0528229	0.538974	0.579208	0.0345313	0.837704	0.876562
hsa-miR-185-5p	ARID1A	-0.132216	0.125141	0.152327	0.0558152	0.752992	0.806743
hsa-miR-185-5p	CCND2	0.907146	2.53026e-06	6.1473e-06	0.341955	0.326342	0.409935
hsa-miR-185-5p	CDC42	-0.577005	2.71527e-12	1.17055e-11	-0.86529	1.684e-06	9.62667e-06
hsa-miR-185-5p	CDK6	0.882843	2.28233e-11	9.11005e-11	0.467438	0.0354898	0.0628867
hsa-miR-185-5p	LASP1	-0.505709	7.13716e-11	2.71592e-10	-0.108143	0.507249	0.589096
hsa-miR-185-5p	MDM2	0.575743	4.21105e-05	8.84882e-05	-0.00927813	0.969612	0.977134
hsa-miR-185-5p	NACC1	0.21553	0.0384478	0.0515702	0.310953	0.124433	0.182484
hsa-miR-185-5p	PAK6	0.90455	1.15584e-06	2.92044e-06	NA	NA	NA
hsa-miR-185-5p	PPP2R1B	0.0750584	0.322694	0.363142	0.103216	0.545467	0.625253
hsa-miR-185-5p	PRKAR2A	-0.133568	0.0652917	0.0837543	-0.209349	0.157561	0.222258
hsa-miR-185-5p	RHOA	-0.0756795	0.254293	0.291908	-0.180306	0.141208	0.202975
hsa-miR-185-5p	SOX5	-1.17524	2.15609e-09	7.19101e-09	-1.68027	7.14155e-08	5.41103e-07
hsa-miR-185-5p	VEGFA	1.55468	9.55511e-34	1.72237e-32	1.81492	1.07153e-12	1.82159e-11
hsa-miR-22-3p	AKT1	0.0528229	0.538974	0.579208	0.0345313	0.837704	0.876562
hsa-miR-22-3p	CBL	0.135595	0.169771	0.2016	0.0871316	0.63541	0.706653
hsa-miR-22-3p	CCNA2	1.26082	1.77971e-23	1.75868e-22	0.732258	0.00220613	0.00564449
hsa-miR-22-3p	CDK6	0.882843	2.28233e-11	9.11005e-11	0.467438	0.0354898	0.0628867
hsa-miR-22-3p	CDKN1A	-1.05928	6.97829e-15	3.78101e-14	-0.987191	6.61636e-05	0.000258078
hsa-miR-22-3p	CREB1	0.0758542	0.372752	0.414561	-0.246838	0.0860784	0.13349
hsa-miR-22-3p	ESR1	-0.921588	1.74799e-05	3.84361e-05	-1.3936	0.000585095	0.00177384
hsa-miR-22-3p	MAPK14	0.0448506	0.491733	0.533116	0.0631639	0.629493	0.701689
hsa-miR-22-3p	MTDH	0.635491	1.32785e-11	5.41877e-11	0.429302	0.0174452	0.0341367
hsa-miR-22-3p	PPARA	-0.538777	2.58281e-10	9.34192e-10	-0.35481	0.0482523	0.0816898
hsa-miR-22-3p	PTEN	-0.502225	3.35186e-07	8.96836e-07	-0.719401	5.99511e-07	3.76664e-06
hsa-miR-22-3p	SIRT1	-0.178308	0.0337083	0.0456279	-0.699593	2.78803e-05	0.00012009
hsa-miR-22-3p	SP1	-0.0810338	0.243135	0.280353	0.00767077	0.953195	0.965714
hsa-miR-22-3p	ZNF217	-0.191785	0.0472123	0.0621988	0.356773	0.0849029	0.131961
hsa-miR-513a-3p	ADAMTSL3	-3.06726	2.81321e-60	1.72844e-58	-3.79419	2.54596e-29	2.16994e-27
hsa-miR-513a-3p	ALCAM	0.984888	1.19862e-10	4.46937e-10	0.276143	0.362338	0.4476
hsa-miR-513a-3p	BECN1	-0.244574	0.000194194	0.000372823	-0.267359	0.0413747	0.0716893
hsa-miR-513a-3p	CREB1	0.0758542	0.372752	0.414561	-0.246838	0.0860784	0.13349
hsa-miR-513a-3p	FSTL5	-0.827623	0.0644533	0.0827384	-1.11604	0.204704	0.277317
hsa-miR-513a-3p	HMGB1	0.696767	2.25269e-08	6.819e-08	0.417305	0.114553	0.170396
hsa-miR-513a-3p	KDM6A	-0.325156	0.000510755	0.000924412	-0.456457	0.00540334	0.0123307
hsa-miR-513a-3p	MCL1	-0.3088	0.00060458	0.0010826	-0.608116	0.00118657	0.00329729
hsa-miR-513a-3p	PHLPP1	-0.425971	6.36621e-06	1.47534e-05	-0.547842	0.00227726	0.00580911
hsa-miR-513a-3p	PPP2R1B	0.0750584	0.322694	0.363142	0.103216	0.545467	0.625253
hsa-miR-513a-3p	PRKACB	-1.91772	3.84651e-39	9.252e-38	-1.96743	1.63369e-14	3.54111e-13
hsa-miR-513a-3p	PTEN	-0.502225	3.35186e-07	8.96836e-07	-0.719401	5.99511e-07	3.76664e-06
hsa-miR-513a-3p	PTP4A1	-0.900251	1.08803e-21	9.47441e-21	-1.25075	6.93851e-12	1.05398e-10
hsa-miR-513a-3p	SPP1	4.05476	8.65524e-21	7.11684e-20	3.39643	8.20175e-05	0.000312224
hsa-miR-548a-5p	BMI1	0.196093	0.0593318	0.0766995	-0.31548	0.0915986	0.140732
hsa-miR-548a-5p	CCNA2	1.26082	1.77971e-23	1.75868e-22	0.732258	0.00220613	0.00564449
hsa-miR-548a-5p	ELAVL1	0.630648	1.12508e-28	1.52577e-27	0.575168	3.39878e-06	1.80285e-05
hsa-miR-548a-5p	FOXG1	3.66159	3.13254e-05	6.67763e-05	3.46081	0.0324931	0.0582622
hsa-miR-548a-5p	FZD3	1.59656	6.25715e-17	3.94701e-16	0.786955	0.0362382	0.0640196
hsa-miR-548a-5p	FZD7	-0.58797	0.000123378	0.000243342	-0.968472	0.00167002	0.00444615
hsa-miR-548a-5p	HDAC9	-1.58794	4.35926e-19	3.18931e-18	-2.13333	5.98412e-13	1.04997e-11
hsa-miR-548a-5p	IGF2BP3	4.20863	1.74688e-14	9.17113e-14	3.57561	0.00204425	0.00528269
hsa-miR-548a-5p	MYCN	2.50499	3.56968e-12	1.52217e-11	2.3976	4.55579e-05	0.000185381
hsa-miR-548a-5p	PPARG	-0.620401	6.538e-07	1.69708e-06	0.00267366	0.99146	0.993553
hsa-miR-548a-5p	PTPRG	0.415065	2.89974e-05	6.21282e-05	0.10239	0.577787	0.656049
hsa-miR-548a-5p	SETD2	-0.0533299	0.496446	0.537722	-0.112526	0.467891	0.553002
hsa-miR-548a-5p	SOX5	-1.17524	2.15609e-09	7.19101e-09	-1.68027	7.14155e-08	5.41103e-07
hsa-miR-548a-5p	ZNF148	-0.000516363	0.995636	0.996368	-0.231902	0.1314	0.191064
hsa-miR-146a-5p	CCNA2	1.26082	1.77971e-23	1.75868e-22	0.732258	0.00220613	0.00564449
hsa-miR-146a-5p	CCND1	1.79927	2.97034e-51	1.26707e-49	1.50126	1.14515e-09	1.21727e-08
hsa-miR-146a-5p	CDKN1A	-1.05928	6.97829e-15	3.78101e-14	-0.987191	6.61636e-05	0.000258078
hsa-miR-146a-5p	FAS	-1.08803	1.63946e-16	1.00171e-15	-1.95653	3.22853e-16	8.39953e-15
hsa-miR-146a-5p	ICAM1	0.734875	8.34891e-06	1.90584e-05	0.275923	0.36065	0.445749
hsa-miR-146a-5p	PMAIP1	2.2145	1.37537e-29	1.97261e-28	1.43963	6.24412e-06	3.13137e-05
hsa-miR-146a-5p	PTGS2	1.32787	3.63116e-05	7.69309e-05	-0.615028	0.211355	0.284912
hsa-miR-146a-5p	RARB	-0.353214	0.0201812	0.0285174	-0.540378	0.087628	0.135603
hsa-miR-146a-5p	SFRP1	-4.10089	1.23423e-66	9.34267e-65	-4.16424	6.66312e-23	3.4198e-21
hsa-miR-146a-5p	SMAD4	-0.442245	3.73139e-06	8.87373e-06	-0.833691	7.39951e-08	5.5885e-07
hsa-miR-146a-5p	SPP1	4.05476	8.65524e-21	7.11684e-20	3.39643	8.20175e-05	0.000312224
hsa-miR-146a-5p	YES1	-0.147446	0.165405	0.196808	-0.467054	0.0296466	0.0538551
hsa-miR-214-3p	BCL2L11	-0.996413	5.75873e-33	9.99173e-32	-0.689735	2.26614e-06	1.25434e-05
hsa-miR-214-3p	CBL	0.135595	0.169771	0.2016	0.0871316	0.63541	0.706653
hsa-miR-214-3p	CDK6	0.882843	2.28233e-11	9.11005e-11	0.467438	0.0354898	0.0628867
hsa-miR-214-3p	MAP2K3	0.144699	0.177352	0.20986	-0.0651755	0.727502	0.78551
hsa-miR-214-3p	MAPK1	-0.284908	1.81969e-06	4.49595e-06	-0.367851	0.00843141	0.018144
hsa-miR-214-3p	MAPK8	0.0340895	0.645534	0.681332	-0.330298	0.0115833	0.0239682
hsa-miR-214-3p	NRAS	-0.155601	0.106444	0.131239	-0.238778	0.198805	0.270375
hsa-miR-214-3p	PTEN	-0.502225	3.35186e-07	8.96836e-07	-0.719401	5.99511e-07	3.76664e-06
hsa-miR-214-3p	QKI	-0.639221	8.93075e-05	0.000179646	-1.44233	6.22352e-08	4.78474e-07
hsa-miR-214-3p	TP53	0.744249	2.96883e-06	7.14758e-06	0.970541	0.00737988	0.0161467
hsa-miR-214-3p	VTI1A	-0.0206282	0.774196	0.799853	-0.0527678	0.720303	0.780152
hsa-miR-197-3p	MAPK1	-0.284908	1.81969e-06	4.49595e-06	-0.367851	0.00843141	0.018144
hsa-miR-197-3p	IGFBP3	1.02697	4.35325e-09	1.41067e-08	0.602267	0.051297	0.0860708
hsa-miR-197-3p	CHEK1	1.33605	1.173e-33	2.09971e-32	0.993774	1.62065e-05	7.33989e-05
hsa-miR-197-3p	CTNND1	-0.712584	4.89032e-29	6.7829e-28	-0.442378	0.00302262	0.00742256
hsa-miR-197-3p	PMAIP1	2.2145	1.37537e-29	1.97261e-28	1.43963	6.24412e-06	3.13137e-05
hsa-miR-197-3p	RAD23B	0.336536	5.10822e-09	1.6461e-08	0.281168	0.0269401	0.0495405
hsa-miR-197-3p	EIF4E	0.210909	0.0493141	0.0647284	-0.433094	0.0321386	0.0576976
hsa-miR-197-3p	PRKAR2A	-0.133568	0.0652917	0.0837543	-0.209349	0.157561	0.222258
hsa-miR-539-5p	BUB3	0.854083	8.67456e-29	1.18402e-27	0.54425	0.000168493	0.000589696
hsa-miR-539-5p	ELAVL1	0.630648	1.12508e-28	1.52577e-27	0.575168	3.39878e-06	1.80285e-05
hsa-miR-539-5p	KDM6A	-0.325156	0.000510755	0.000924412	-0.456457	0.00540334	0.0123307
hsa-miR-539-5p	RPS6KB1	0.302161	0.00257925	0.00421587	-0.14577	0.42736	0.513803
hsa-miR-539-5p	RUNX1T1	-1.20272	5.22794e-10	1.84174e-09	-1.92775	5.68515e-11	7.44166e-10
hsa-miR-539-5p	SP1	-0.0810338	0.243135	0.280353	0.00767077	0.953195	0.965714
hsa-miR-539-5p	TCF7L2	-0.642374	4.22163e-13	1.96042e-12	-0.634282	1.29007e-05	5.97633e-05
hsa-miR-539-5p	ZNF148	-0.000516363	0.995636	0.996368	-0.231902	0.1314	0.191064
hsa-miR-548o-3p	PTEN	-0.502225	3.35186e-07	8.96836e-07	-0.719401	5.99511e-07	3.76664e-06
hsa-miR-548o-3p	KMT2C	-0.0627872	0.609703	0.6472	-0.202496	0.299429	0.381962
hsa-miR-548o-3p	FBXO11	0.0231548	0.75537	0.782602	-0.27089	0.0697606	0.111691
hsa-miR-548o-3p	SOX5	-1.17524	2.15609e-09	7.19101e-09	-1.68027	7.14155e-08	5.41103e-07
hsa-miR-548o-3p	PRDM10	-0.17219	0.013288	0.0194202	-0.109667	0.450334	0.536154
hsa-miR-548o-3p	PTPRG	0.415065	2.89974e-05	6.21282e-05	0.10239	0.577787	0.656049
hsa-miR-548o-3p	BUB3	0.854083	8.67456e-29	1.18402e-27	0.54425	0.000168493	0.000589696
hsa-miR-548o-3p	PTPRD	0.11703	0.632158	0.668799	0.27639	0.517698	0.598862
hsa-miR-767-5p	DNMT3A	0.350952	0.000261004	0.000491835	0.392687	0.013338	0.0271429
hsa-miR-767-5p	KLF4	-2.40132	1.6681e-80	2.07733e-78	-2.37865	1.73005e-20	7.06882e-19
hsa-miR-767-5p	LOX	1.2256	2.00443e-08	6.09938e-08	0.875457	0.0370335	0.0651988
hsa-miR-767-5p	MCL1	-0.3088	0.00060458	0.0010826	-0.608116	0.00118657	0.00329729
hsa-miR-767-5p	MYCN	2.50499	3.56968e-12	1.52217e-11	2.3976	4.55579e-05	0.000185381
hsa-miR-767-5p	PDGFRB	0.894247	1.56794e-07	4.35835e-07	1.08609	0.00223727	0.00571814
hsa-miR-767-5p	RPS6KB1	0.302161	0.00257925	0.00421587	-0.14577	0.42736	0.513803
hsa-miR-767-5p	SMAD6	0.953062	2.41373e-12	1.04523e-11	1.30754	1.00444e-05	4.79707e-05
hsa-miR-1276	CCND1	1.79927	2.97034e-51	1.26707e-49	1.50126	1.14515e-09	1.21727e-08
hsa-miR-1276	HIF1A	-0.00687335	0.957456	0.962944	-0.346735	0.130078	0.189478
hsa-miR-1276	RAC1	0.074505	0.30346	0.343365	0.244878	0.140707	0.202409
hsa-miR-1276	RUNX1T1	-1.20272	5.22794e-10	1.84174e-09	-1.92775	5.68515e-11	7.44166e-10
hsa-miR-1276	CTNND1	-0.712584	4.89032e-29	6.7829e-28	-0.442378	0.00302262	0.00742256
hsa-miR-1276	PTPRD	0.11703	0.632158	0.668799	0.27639	0.517698	0.598862
hsa-miR-331-3p	CTNND1	-0.712584	4.89032e-29	6.7829e-28	-0.442378	0.00302262	0.00742256
hsa-miR-331-3p	EPHA7	-3.31683	1.00052e-40	2.54952e-39	-3.9668	2.44347e-25	1.50902e-23
hsa-miR-331-3p	NACC1	0.21553	0.0384478	0.0515702	0.310953	0.124433	0.182484
hsa-miR-331-3p	PHLPP1	-0.425971	6.36621e-06	1.47534e-05	-0.547842	0.00227726	0.00580911
hsa-miR-331-3p	PMAIP1	2.2145	1.37537e-29	1.97261e-28	1.43963	6.24412e-06	3.13137e-05
hsa-miR-411-3p	TCF7L2	-0.642374	4.22163e-13	1.96042e-12	-0.634282	1.29007e-05	5.97633e-05
hsa-miR-411-3p	THBS1	-0.260047	0.112134	0.137682	-0.805706	0.00941229	0.0199635
hsa-miR-411-3p	TSHZ1	-1.18831	9.03884e-40	2.23444e-38	-1.19927	1.22369e-10	1.51045e-09
hsa-miR-411-3p	PAX3	3.23981	4.55343e-05	9.52249e-05	2.63407	0.0638417	0.103782
hsa-miR-411-3p	PTPRD	0.11703	0.632158	0.668799	0.27639	0.517698	0.598862
hsa-miR-874-3p	PTPN12	0.851161	6.51247e-18	4.41852e-17	0.591957	0.00406115	0.00962333
hsa-miR-874-3p	STAT3	-0.275782	2.25969e-05	4.90867e-05	-0.11193	0.436081	0.522487
hsa-miR-874-3p	PARP1	0.450873	2.98373e-08	8.92692e-08	0.192203	0.244704	0.322639
hsa-miR-874-3p	ADAM19	0.862077	1.57835e-07	4.38413e-07	0.685782	0.0413733	0.0716893
hsa-miR-874-3p	E2F3	1.01129	7.99376e-32	1.30578e-30	1.03869	1.77438e-08	1.50754e-07
hsa-miR-1284	EP300	-0.320722	0.000239603	0.000454019	-0.167687	0.335568	0.419761
hsa-miR-1284	SNAI1	1.76451	1.41865e-27	1.80551e-26	2.04531	1.81217e-09	1.85949e-08
hsa-miR-1284	HMGB1	0.696767	2.25269e-08	6.819e-08	0.417305	0.114553	0.170396
hsa-miR-1284	NCAM1	-2.8497	1.34091e-68	1.13356e-66	-3.24705	3.87277e-34	4.83096e-32
hsa-miR-485-5p	TP53	0.744249	2.96883e-06	7.14758e-06	0.970541	0.00737988	0.0161467
hsa-miR-485-5p	CDKN1A	-1.05928	6.97829e-15	3.78101e-14	-0.987191	6.61636e-05	0.000258078
hsa-miR-485-5p	SOX5	-1.17524	2.15609e-09	7.19101e-09	-1.68027	7.14155e-08	5.41103e-07
hsa-miR-485-5p	WNK1	0.241976	0.0150661	0.0217879	0.0788888	0.726112	0.78446
hsa-miR-876-3p	CCND1	1.79927	2.97034e-51	1.26707e-49	1.50126	1.14515e-09	1.21727e-08
hsa-miR-876-3p	ARID1A	-0.132216	0.125141	0.152327	0.0558152	0.752992	0.806743
hsa-miR-876-3p	MCL1	-0.3088	0.00060458	0.0010826	-0.608116	0.00118657	0.00329729
hsa-miR-876-3p	DMD	-1.97935	2.09784e-29	2.97383e-28	-2.78519	3.05739e-23	1.62681e-21
hsa-miR-1263	FBXO11	0.0231548	0.75537	0.782602	-0.27089	0.0697606	0.111691
hsa-miR-1263	KDR	0.0664167	0.604547	0.642345	0.300363	0.280628	0.361405
hsa-miR-1263	KLF4	-2.40132	1.6681e-80	2.07733e-78	-2.37865	1.73005e-20	7.06882e-19
hsa-miR-34a-3p	CTNNB1	0.601089	4.59611e-13	2.12452e-12	0.595746	0.0002481	0.000829909
hsa-miR-34a-3p	BCL2	-1.51676	5.77342e-28	7.53831e-27	-1.93623	1.90144e-16	5.11641e-15
hsa-miR-34a-3p	XIAP	-0.0417802	0.651583	0.687059	-0.0655811	0.712241	0.773244
hsa-miR-561-3p	ZNF148	-0.000516363	0.995636	0.996368	-0.231902	0.1314	0.191064
hsa-miR-561-3p	TJP1	-0.335769	0.000368918	0.000680679	-0.593228	0.000207747	0.000710313
hsa-miR-561-3p	SOX5	-1.17524	2.15609e-09	7.19101e-09	-1.68027	7.14155e-08	5.41103e-07
hsa-miR-1184	FAM98A	0.628647	2.59725e-25	2.88815e-24	0.514951	7.67672e-05	0.000294558
hsa-miR-1184	CTNND1	-0.712584	4.89032e-29	6.7829e-28	-0.442378	0.00302262	0.00742256
hsa-miR-1248	MYC	1.99701	1.85896e-38	4.33191e-37	2.13239	1.12289e-11	1.65758e-10
hsa-miR-1248	DLC1	-0.721011	1.23325e-07	3.46167e-07	-1.31455	6.17833e-08	4.75194e-07
hsa-miR-1304-5p	MYC	1.99701	1.85896e-38	4.33191e-37	2.13239	1.12289e-11	1.65758e-10
hsa-miR-1304-5p	SOX5	-1.17524	2.15609e-09	7.19101e-09	-1.68027	7.14155e-08	5.41103e-07
hsa-miR-195-3p	PTPN12	0.851161	6.51247e-18	4.41852e-17	0.591957	0.00406115	0.00962333
hsa-miR-195-3p	TSHZ1	-1.18831	9.03884e-40	2.23444e-38	-1.19927	1.22369e-10	1.51045e-09
hsa-miR-198	PTEN	-0.502225	3.35186e-07	8.96836e-07	-0.719401	5.99511e-07	3.76664e-06
hsa-miR-198	HMGA1	1.49594	1.77241e-26	2.12277e-25	1.6755	5.44759e-08	4.23837e-07
hsa-miR-28-5p	CDKN1A	-1.05928	6.97829e-15	3.78101e-14	-0.987191	6.61636e-05	0.000258078
hsa-miR-28-5p	MAPK1	-0.284908	1.81969e-06	4.49595e-06	-0.367851	0.00843141	0.018144
hsa-miR-324-3p	HSPA8	0.624021	1.04084e-09	3.57223e-09	0.654207	0.000864182	0.00249812
hsa-miR-324-3p	PRKAR1A	0.115448	0.203385	0.238159	-0.325935	0.0698734	0.11184
hsa-miR-331-5p	RHOA	-0.0756795	0.254293	0.291908	-0.180306	0.141208	0.202975
hsa-miR-331-5p	GADD45A	-0.0155577	0.887432	0.900929	-0.161445	0.462555	0.547726
hsa-miR-376a-5p	SEC23B	0.638059	1.95358e-10	7.14974e-10	0.686387	0.00243491	0.0061619
hsa-miR-376a-5p	EPHA7	-3.31683	1.00052e-40	2.54952e-39	-3.9668	2.44347e-25	1.50902e-23
hsa-miR-491-5p	NACC1	0.21553	0.0384478	0.0515702	0.310953	0.124433	0.182484
hsa-miR-491-5p	PKM	1.04464	6.50969e-16	3.79617e-15	0.766094	0.000777222	0.00228034
hsa-miR-509-3p	TCF7L2	-0.642374	4.22163e-13	1.96042e-12	-0.634282	1.29007e-05	5.97633e-05
hsa-miR-509-3p	RAC1	0.074505	0.30346	0.343365	0.244878	0.140707	0.202409
hsa-miR-600	HPRT1	0.844345	4.69871e-15	2.5815e-14	0.848571	0.000152335	0.000540272
hsa-miR-600	PTPRD	0.11703	0.632158	0.668799	0.27639	0.517698	0.598862
hsa-miR-1256	MAPRE1	0.584994	6.44142e-10	2.25382e-09	0.359859	0.0530773	0.0886552
hsa-miR-1279	PTEN	-0.502225	3.35186e-07	8.96836e-07	-0.719401	5.99511e-07	3.76664e-06
hsa-miR-1291	TIAM1	-1.02322	6.05488e-08	1.75487e-07	-1.75735	1.35872e-09	1.42578e-08
hsa-miR-136-5p	RAC1	0.074505	0.30346	0.343365	0.244878	0.140707	0.202409
hsa-miR-188-3p	SURF4	0.230767	0.00375908	0.00600287	0.359318	0.0202225	0.0387105
hsa-miR-221-5p	CDKN1B	0.211308	0.0312107	0.042552	-0.00246552	0.989111	0.991743
hsa-miR-558	PTGS2	1.32787	3.63116e-05	7.69309e-05	-0.615028	0.211355	0.284912
hsa-miR-562	MET	1.97048	1.27169e-50	5.29785e-49	1.53982	1.92102e-09	1.95909e-08
hsa-miR-599	TSHZ1	-1.18831	9.03884e-40	2.23444e-38	-1.19927	1.22369e-10	1.51045e-09
hsa-miR-934	KMT2C	-0.0627872	0.609703	0.6472	-0.202496	0.299429	0.381962
hsa-miR-95-3p	CCND1	1.79927	2.97034e-51	1.26707e-49	1.50126	1.14515e-09	1.21727e-08
