# Supplementary material for: Identification of stage-associated exosome miRNAs in colorectal cancer by improved robust and corroborative approach embedded miRNA-target network
Source: Front Med (Lausanne). 2022 Sep 27;9:881788. doi: 10.3389/fmed.2022.881788 (PMC9551196; doi:10.3389/fmed.2022.881788)
Supplement: Supplementary Table 3 — Single-line regulated genes and CRC-related score. [file Table_3.XLSX]

## Sheet: miRNA single-line network
		Tissue (TCGA)			Tissue (GSE115513)			Serum_exosome (GSE39833)			Cell_exosome (GSE39832, GSE39814)
(NCGSM)The number of colorectal cancer related genes regulated in a single line by miRNA	miRNA	logFC	adj.P.Val	Expression (CRC vs. Normal)	logFC	adj.P.Val	Expression (CRC vs. Normal)	logFC	adj.P.Val	Expression (CRC vs. Normal)	logFC	adj.P.Val	Expression (CRC_cell vs. FHC)	(CGSM)Colorectal cancer related genes regulated in a single line by miRNA
16	hsa-miR-30e-5p	-1.38605	0.0011583	down	-0.473059	9.04208e-12	down	-1.36272	0.0042274	down	-0.88023	0.881029	down	DACT1	PTPN13	CYP24A1	SERPINE1	ZFP36L1	LIFR	IRS1	PIK3CD	TFDP1	CHL1	CEP76	ITGA6	SNAI2	VIM	CAT	SOX9
16	hsa-miR-23b-3p	-0.464479	0.222271	down	-0.176606	0.00700136	down	-1.90891	4.70638e-08	down	-2.05751	0.499325	down	MSH6	TGFA	TOP1	PLAU	IL6R	E2F4	FGF2	SOS1	LRP5	FUT4	NTS	ALDOA	ORMDL1	SDHD	CDC20	CHUK
14	hsa-miR-186-5p	-0.569741	0.0787842	down	0.00361422	1	up	-2.19357	2.43141e-07	down	-0.00457093	0.997769	down	BUB1	MT-CYB	BMPR1A	ACVR2A	P2RX7	CD46	SAT1	PTTG1	CLCA2	NOG	DUSP13	MAP2	NID1	HAT1
13	hsa-miR-146a-5p	-0.613872	0.309555	down	0.170331	0.156292	up	0.873627	0.0128379	up	-40.1373	0.200838	down	BRCA2	EGFR	BRCA1	TLR2	CXCR4	CXCL8	STAT1	IFI27	UMPS	CDKN3	CD80	FADD	RAD54L
12	hsa-miR-25-3p	0.558189	0.0767274	up	1.1171	1.43937e-53	up	0.46802	0.151469	up	2.9909	0.142627	up	SMAD7	CDH1	AURKA	FBXW7	PHLPP2	FZD10	MAP2K4	PTGES2	DEAF1	ITGA5	PALLD	SLC12A5
12	hsa-miR-22-3p	0.199982	0.614139	up	-0.0585343	0.75301	down	-1.75236	1.40919e-05	down	0.264592	0.952095	up	MTHFR	BMP6	SYNE1	ERBB3	ARRB1	LGALS1	AKT3	AGBL5	ACER3	DNAJC27	BSG	LAMC1
10	hsa-miR-142-3p	-1.76715	0.00753936	down	-0.502567	2.86943e-12	down	-1.16769	0.00166331	down	-1.07294	0.827075	down	GNAS	PROM1	TGFBR1	LGR5	ABCG2	EPM2AIP1	ENTR1	RHEB	MANBAL	SKP2
10	hsa-miR-221-3p	0.157727	0.843736	up	1.63946	1.11159e-85	up	-1.1436	0.027806	down	0.95318	0.826154	up	LRP6	FOS	BBC3	SELE	FOXO3	MKI67	CYP1B1	MAPK10	CD4	ANXA1
9	hsa-miR-34c-5p	-0.0453577	0.988932	down	0	1	NA	1.66616	7.82991e-11	up	-2.18137	0.49747	down	LEF1	MAP2K1	HNF4A	CASP2	FAT4	SHKBP1	UHRF2	PDGFRA	CBFA2T3
6	hsa-miR-548a-5p	NA	NA	NA	-0.00408519	0.619318	down	1.62384	9.35119e-07	up	-0.131716	0.982959	down	NFKB1	EPHA3	PTK2	CCNB1	MTA1	RALA
6	hsa-miR-767-5p	-0.238412	0.979415	down	-0.00205435	0.619318	down	-1.3974	0.000349173	down	-1.25834	0.707377	down	MMP2	KLF6	TUBB2A	AHR	COL3A1	SPARC
5	hsa-miR-19a-3p	-1.00323	0.109878	down	0.550769	2.3133e-29	up	-0.836327	0.0207998	down	-0.714169	0.850827	down	PIK3CA	PIK3R3	WNT3	RASSF2	MBD4
4	hsa-miR-613	NA	NA	NA	0.00285229	1	up	0.96813	0.0268288	up	-2.27421	0.485767	down	MAPK3	FN1	ANXA2	TMSB4X
4	hsa-miR-582-5p	-0.237998	0.713886	down	0	1	NA	-2.8744	9.32632e-09	down	0.0760193	0.988319	up	CASP9	SFRP2	SST	SMARCA4
4	hsa-miR-491-5p	-0.129656	0.88029	down	-0.000218058	0.442867	down	0.983477	0.0014014	up	0.474564	0.94806	up	BCL2L1	TRIM28	SEPTIN9	ICOSLG
3	hsa-miR-513a-3p	NA	NA	NA	-0.0267679	0.028458	down	-0.736734	0.0170882	down	-2.67948	0.342825	down	IGFBP2	SH3KBP1	PFKFB3
3	hsa-miR-185-5p	0.255688	0.597867	up	0.156832	3.38071e-08	up	-0.949238	0.00777142	down	-0.379635	0.913906	down	EPHB2	PHF7	CCNE1
3	hsa-miR-539-5p	-0.815507	0.0609361	down	0	1	NA	-1.07001	0.0128379	down	-39.0522	0.254985	down	GREM1	TWIST1	ZEB1
3	hsa-miR-331-3p	-1.13988	0.0131517	down	0.563386	4.04427e-21	up	0.646472	0.151367	up	12.0982	0.449456	up	ERBB2	ATF3	GAPDH
3	hsa-miR-197-3p	-0.0918392	0.979415	down	-0.023245	1	down	1.73328	2.2613e-06	up	0.649061	0.917079	up	CD82	HSPA4	ACVR1B
2	hsa-miR-214-3p	0.563663	0.377852	up	0.860135	1.51206e-28	up	1.70529	0.00168945	up	-0.0108179	0.997769	down	MAP2K5	FGFR1
2	hsa-miR-142-5p	-1.22751	0.0122675	down	-0.0130696	0.127475	down	-1.60059	2.32366e-05	down	-12.5372	0.00841094	down	NFE2L2	SDHB
2	hsa-miR-324-3p	0.0462611	0.988932	up	0.264088	8.33282e-25	up	-1.77475	2.43141e-07	down	5.12546	0.700874	up	WNT2B	FASN
2	hsa-miR-454-3p	-0.166473	0.816286	down	0.000148561	0.676929	up	-0.519931	0.0745393	down	2.51852	0.569563	up	TGFB2	TIMP2
2	hsa-miR-642a-5p	-1.15013	0.028857	down	0	1	NA	-2.67681	1.25786e-17	down	1.6914	0.528365	up	KRAS	TNS1
2	hsa-miR-663a	-0.206023	0.85635	down	0.704968	5.34783e-188	up	-1.65337	3.16351e-07	down	1.60373	0.435298	up	CDK1	H2AX
2	hsa-miR-99b-3p	0.423455	0.458811	up	-0.0929533	6.90053e-09	down	-1.9086	6.64955e-06	down	-0.097775	0.982959	down	GSK3B	ACTG1
1	hsa-miR-130b-3p	-0.0121496	0.996843	down	1.1265	2.31976e-57	up	0.838506	0.00580651	up	0.7998	0.94806	up	E2F1
1	hsa-miR-1284	-0.0615869	0.947818	down	0	1	NA	0.709524	0.0843311	up	-0.501356	0.913906	down	JUP
1	hsa-miR-485-5p	0.130535	0.889113	up	0	1	NA	-2.1853	0.000716458	down	0.428255	0.941628	up	ACTR3
1	hsa-miR-376a-5p	-0.567322	0.0809345	down	0	1	NA	-0.903886	0.0411306	down	0.3984	0.957726	up	TTK
1	hsa-miR-1304-5p	0.6968	0.180136	up	0.00527875	0.450134	up	0.263347	0.443234	up	-28.4771	0.952095	down	PTPN11
1	hsa-miR-195-3p	0.488367	0.256101	up	0.0709875	0.0806408	up	1.95233	5.34896e-06	up	0.13023	0.97709	up	LLGL1
1	hsa-miR-188-3p	-1.42214	0.000298006	down	0	1	NA	-5.67135	5.59292e-26	down	0.0457991	0.997769	up	FZD5
1	hsa-miR-600	NA	NA	NA	0	1	NA	2.34637	2.40724e-09	up	-0.908743	0.827886	down	FZD8
1	hsa-miR-143-5p	-1.87461	0.00705558	down	-0.0337163	0.673632	down	-2.34176	1.23553e-13	down	0.465816	0.917079	up	PIK3R2
1	hsa-miR-562	NA	NA	NA	-0.0044053	0.619318	down	2.91227	1.29609e-25	up	-0.355751	0.953426	down	COX5A
1	hsa-miR-599	0.647014	0.786845	up	0	1	NA	-1.58276	4.23938e-06	down	-0.228473	0.952095	down	UVRAG
1	hsa-miR-875-5p	NA	NA	NA	0	1	NA	1.97135	1.06415e-09	up	19.3426	0.935801	up	TGFB3
1	hsa-miR-198	NA	NA	NA	-0.0942765	1.95583e-06	down	-1.66676	7.58621e-05	down	-2.51574	0.413552	down	MYB
1	hsa-miR-34a-3p	-0.545044	0.00654057	down	0	1	NA	-1.18627	0.000111787	down	0.114118	0.982959	up	IGF1R
1	hsa-miR-1291	-0.34577	0.501789	down	0.725543	4.85642e-29	up	0.845337	0.00316972	up	0.00640756	0.997769	up	SLC2A1
1	hsa-miR-638	NA	NA	NA	-0.0606788	6.16066e-10	down	-1.51653	0.0011085	down	2109.5	0.254985	up	SOX2
	Predicted
	Validated
	Predicted & Validated
AAAA	TF

## Sheet: Colorectal cancer related score
Symbol	Description	Colorectal cancer related score
MSH6	MutS Homolog 6	432.24
KRAS	KRAS Proto-Oncogene, GTPase	105.57
PIK3CA	Phosphatidylinositol-4,5-Bisphosphate 3-Kinase Catalytic Subunit Alpha	88.48
SMAD7	SMAD Family Member 7	77.03
CDH1	Cadherin 1	71.42
BRCA2	BRCA2 DNA Repair Associated	63.38
EGFR	Epidermal Growth Factor Receptor	60.75
GREM1	Gremlin 1, DAN Family BMP Antagonist	59.81
AURKA	Aurora Kinase A	53.61
BUB1	BUB1 Mitotic Checkpoint Serine/Threonine Kinase	52.85
BRCA1	BRCA1 DNA Repair Associated	52.48
MTHFR	Methylenetetrahydrofolate Reductase	49.67
ERBB2	Erb-B2 Receptor Tyrosine Kinase 2	44.72
NFE2L2	Nuclear Factor, Erythroid 2 Like 2	44.38
MT-CYB	Mitochondrially Encoded Cytochrome B	43.66
BMPR1A	Bone Morphogenetic Protein Receptor Type 1A	42.95
TLR2	Toll Like Receptor 2	41.59
MMP2	Matrix Metallopeptidase 2	41.18
LEF1	Lymphoid Enhancer Binding Factor 1	33.99
GNAS	GNAS Complex Locus	33.55
BCL2L1	BCL2 Like 1	32.36
GSK3B	Glycogen Synthase Kinase 3 Beta	31.64
CASP9	Caspase 9	31.31
NFKB1	Nuclear Factor Kappa B Subunit 1	30.53
PROM1	Prominin 1	30.46
EPHA3	EPH Receptor A3	29.94
MAPK3	Mitogen-Activated Protein Kinase 3	29.45
TGFA	Transforming Growth Factor Alpha	29.29
TGFBR1	Transforming Growth Factor Beta Receptor 1	28.96
BMP6	Bone Morphogenetic Protein 6	28.96
CXCR4	C-X-C Motif Chemokine Receptor 4	28.49
CXCL8	C-X-C Motif Chemokine Ligand 8	28.25
FBXW7	F-Box And WD Repeat Domain Containing 7	28.08
SYNE1	Spectrin Repeat Containing Nuclear Envelope Protein 1	27.69
TOP1	DNA Topoisomerase I	27.46
TRIM28	Tripartite Motif Containing 28	27.11
KLF6	Kruppel Like Factor 6	27.03
IGF1R	Insulin Like Growth Factor 1 Receptor	26.89
PTK2	Protein Tyrosine Kinase 2	26.54
MAP2K1	Mitogen-Activated Protein Kinase Kinase 1	26.32
DACT1	Dishevelled Binding Antagonist Of Beta Catenin 1	26.25
STAT1	Signal Transducer And Activator Of Transcription 1	26.02
PIK3R3	Phosphoinositide-3-Kinase Regulatory Subunit 3	25.87
PLAU	Plasminogen Activator, Urokinase	25.85
PHLPP2	PH Domain And Leucine Rich Repeat Protein Phosphatase 2	25.83
FZD10	Frizzled Class Receptor 10	25.72
ACVR2A	Activin A Receptor Type 2A	25.56
E2F1	E2F Transcription Factor 1	25.53
FN1	Fibronectin 1	25.41
ANXA2	Annexin A2	25.38
TGFB2	Transforming Growth Factor Beta 2	25.2
PTPN13	Protein Tyrosine Phosphatase Non-Receptor Type 13	24.97
LGR5	Leucine Rich Repeat Containing G Protein-Coupled Receptor 5	24.95
HNF4A	Hepatocyte Nuclear Factor 4 Alpha	24.94
CCNB1	Cyclin B1	24.72
ABCG2	ATP Binding Cassette Subfamily G Member 2 (Junior Blood Group)	24.71
IL6R	Interleukin 6 Receptor	24.63
ERBB3	Erb-B2 Receptor Tyrosine Kinase 3	24.6
E2F4	E2F Transcription Factor 4	24.56
MAP2K4	Mitogen-Activated Protein Kinase Kinase 4	24.55
LRP6	LDL Receptor Related Protein 6	24.54
FOS	Fos Proto-Oncogene, AP-1 Transcription Factor Subunit	24.53
MAP2K5	Mitogen-Activated Protein Kinase Kinase 5	24.49
PIK3R2	Phosphoinositide-3-Kinase Regulatory Subunit 2	24.46
IFI27	Interferon Alpha Inducible Protein 27	24.45
UMPS	Uridine Monophosphate Synthetase	24.36
CDKN3	Cyclin Dependent Kinase Inhibitor 3	24.3
CYP24A1	Cytochrome P450 Family 24 Subfamily A Member 1	24.18
BBC3	BCL2 Binding Component 3	24.06
SERPINE1	Serpin Family E Member 1	24.02
SFRP2	Secreted Frizzled Related Protein 2	23.99
ZFP36L1	ZFP36 Ring Finger Protein Like 1	23.98
WNT2B	Wnt Family Member 2B	23.91
P2RX7	Purinergic Receptor P2X 7	23.9
TWIST1	Twist Family BHLH Transcription Factor 1	23.85
SLC2A1	Solute Carrier Family 2 Member 1	23.74
SELE	Selectin E	23.71
MTA1	Metastasis Associated 1	23.49
TGFB3	Transforming Growth Factor Beta 3	23.31
COX5A	Cytochrome C Oxidase Subunit 5A	23.3
FZD8	Frizzled Class Receptor 8	23.28
ZEB1	Zinc Finger E-Box Binding Homeobox 1	23.22
CD46	CD46 Molecule	23.12
TIMP2	TIMP Metallopeptidase Inhibitor 2	23.05
FGF2	Fibroblast Growth Factor 2	23.02
SOS1	SOS Ras/Rac Guanine Nucleotide Exchange Factor 1	23.02
CDK1	Cyclin Dependent Kinase 1	23
LRP5	LDL Receptor Related Protein 5	22.94
FOXO3	Forkhead Box O3	22.9
WNT3	Wnt Family Member 3	22.86
ARRB1	Arrestin Beta 1	22.8
LIFR	LIF Receptor Subunit Alpha	22.78
RASSF2	Ras Association Domain Family Member 2	22.78
TUBB2A	Tubulin Beta 2A Class IIa	22.56
MKI67	Marker Of Proliferation Ki-67	22.43
ATF3	Activating Transcription Factor 3	22.38
CYP1B1	Cytochrome P450 Family 1 Subfamily B Member 1	22.34
IRS1	Insulin Receptor Substrate 1	22.26
IGFBP2	Insulin Like Growth Factor Binding Protein 2	22.18
MAPK10	Mitogen-Activated Protein Kinase 10	22.05
PIK3CD	Phosphatidylinositol-4,5-Bisphosphate 3-Kinase Catalytic Subunit Delta	21.85
LGALS1	Galectin 1	21.79
FASN	Fatty Acid Synthase	21.78
SEPTIN9	Septin 9	21.76
EPHB2	EPH Receptor B2	21.69
CD82	CD82 Molecule	21.69
PTGES2	Prostaglandin E Synthase 2	21.6
FUT4	Fucosyltransferase 4	21.53
HSPA4	Heat Shock Protein Family A (Hsp70) Member 4	21.5
H2AX	H2A.X Variant Histone	21.48
LLGL1	LLGL Scribble Cell Polarity Complex Component 1	21.25
JUP	Junction Plakoglobin	21.25
RALA	RAS Like Proto-Oncogene A	21.03
AKT3	AKT Serine/Threonine Kinase 3	20.98
SAT1	Spermidine/Spermine N1-Acetyltransferase 1	20.93
MBD4	Methyl-CpG Binding Domain 4, DNA Glycosylase	20.87
CASP2	Caspase 2	20.85
GAPDH	Glyceraldehyde-3-Phosphate Dehydrogenase	20.78
FAT4	FAT Atypical Cadherin 4	20.67
MYB	MYB Proto-Oncogene, Transcription Factor	20.61
NTS	Neurotensin	20.48
CD80	CD80 Molecule	20.48
FADD	Fas Associated Via Death Domain	20.43
PTTG1	PTTG1 Regulator Of Sister Chromatid Separation, Securin	20.3
TMSB4X	Thymosin Beta 4 X-Linked	20.12
AGBL5	ATP/GTP Binding Protein Like 5	20.05
CD4	CD4 Molecule	18.57
ICOSLG	Inducible T Cell Costimulator Ligand	18.56
TFDP1	Transcription Factor Dp-1	18.48
DEAF1	DEAF1 Transcription Factor	16.73
SHKBP1	SH3KBP1 Binding Protein 1	16.24
ALDOA	Aldolase, Fructose-Bisphosphate A	15.85
ITGA5	Integrin Subunit Alpha 5	13.03
EPM2AIP1	EPM2A Interacting Protein 1	12.79
ACER3	Alkaline Ceramidase 3	12.79
ACTG1	Actin Gamma 1	12.66
ORMDL1	ORMDL Sphingolipid Biosynthesis Regulator 1	12.66
ACTR3	Actin Related Protein 3	12.54
CLCA2	Chloride Channel Accessory 2	12.47
UVRAG	UV Radiation Resistance Associated	11.54
ENTR1	Endosome Associated Trafficking Regulator 1	11.36
RHEB	Ras Homolog, MTORC1 Binding	10.57
PALLD	Palladin, Cytoskeletal Associated Protein	10.36
SH3KBP1	SH3 Domain Containing Kinase Binding Protein 1	10.18
TTK	TTK Protein Kinase	10.02
RAD54L	RAD54 Like	9.38
PFKFB3	6-Phosphofructo-2-Kinase/Fructose-2,6-Biphosphatase 3	9.14
CHL1	Cell Adhesion Molecule L1 Like	9.13
SDHB	Succinate Dehydrogenase Complex Iron Sulfur Subunit B	9.13
CEP76	Centrosomal Protein 76	9
MANBAL	Mannosidase Beta Like	8.94
NOG	Noggin	8.86
DUSP13	Dual Specificity Phosphatase 13	8.75
DNAJC27	DnaJ Heat Shock Protein Family (Hsp40) Member C27	8.42
ITGA6	Integrin Subunit Alpha 6	8.29
PHF7	PHD Finger Protein 7	8.28
ANXA1	Annexin A1	8.08
AHR	Aryl Hydrocarbon Receptor	7.95
SDHD	Succinate Dehydrogenase Complex Subunit D	7.73
SST	Somatostatin	7.65
BSG	Basigin (Ok Blood Group)	7.46
LAMC1	Laminin Subunit Gamma 1	7.22
SNAI2	Snail Family Transcriptional Repressor 2	7.11
COL3A1	Collagen Type III Alpha 1 Chain	6.97
FGFR1	Fibroblast Growth Factor Receptor 1	6.92
MAP2	Microtubule Associated Protein 2	6.84
FZD5	Frizzled Class Receptor 5	6.48
TNS1	Tensin 1	6.43
VIM	Vimentin	6.21
SPARC	Secreted Protein Acidic And Cysteine Rich	5.88
SMARCA4	SWI/SNF Related, Matrix Associated, Actin Dependent Regulator Of Chromatin, Subfamily A, Member 4	5.82
CDC20	Cell Division Cycle 20	5.81
CAT	Catalase	5.69
UHRF2	Ubiquitin Like With PHD And Ring Finger Domains 2	5.68
SLC12A5	Solute Carrier Family 12 Member 5	5.68
CHUK	Component Of Inhibitor Of Nuclear Factor Kappa B Kinase Complex	5.68
PDGFRA	Platelet Derived Growth Factor Receptor Alpha	5.6
SOX9	SRY-Box Transcription Factor 9	5.57
ACVR1B	Activin A Receptor Type 1B	5.5
NID1	Nidogen 1	5.44
PTPN11	Protein Tyrosine Phosphatase Non-Receptor Type 11	5.31
CCNE1	Cyclin E1	5.29
CBFA2T3	CBFA2/RUNX1 Partner Transcriptional Co-Repressor 3	5.28
SKP2	S-Phase Kinase Associated Protein 2	5.14
SOX2	SRY-Box Transcription Factor 2	5.13
HAT1	Histone Acetyltransferase 1	5.02

## Sheet: Gene expression
	COAD/READ vs. Normal	COAD			READ
miRNA	gene	logFC	PValue	FDR	logFC	PValue	FDR
hsa-miR-30e-5p	DACT1	0.582049	0.002946	0.00477929	0.583255	0.136249	0.19705
hsa-miR-30e-5p	PTPN13	1.33405	1.10915e-07	3.12928e-07	0.755433	0.117369	0.173815
hsa-miR-30e-5p	CYP24A1	1.68898	0.00013105	0.000257159	5.86621	1.48259e-07	1.05341e-06
hsa-miR-30e-5p	SERPINE1	2.12255	5.05187e-14	2.53612e-13	1.86257	0.00107464	0.00302074
hsa-miR-30e-5p	ZFP36L1	0.208171	0.0681155	0.0870585	0.176574	0.453737	0.539217
hsa-miR-30e-5p	LIFR	-3.18263	7.74749e-85	1.10775e-82	-3.57444	1.02142e-38	1.86791e-36
hsa-miR-30e-5p	IRS1	0.539022	0.000313516	0.000584229	-0.186241	0.480679	0.564886
hsa-miR-30e-5p	PIK3CD	-0.937681	1.156e-10	4.31948e-10	-1.09916	1.02605e-05	4.88911e-05
hsa-miR-30e-5p	TFDP1	0.99049	3.23185e-24	3.36901e-23	0.919808	2.75018e-06	1.49252e-05
hsa-miR-30e-5p	CHL1	-2.39866	2.80114e-36	5.76737e-35	-3.2677	2.53091e-30	2.28097e-28
hsa-miR-30e-5p	CEP76	0.558694	2.93334e-07	7.89475e-07	0.212707	0.361138	0.446263
hsa-miR-30e-5p	ITGA6	0.797651	2.72762e-12	1.17566e-11	0.513637	0.0254736	0.0471847
hsa-miR-30e-5p	SNAI2	-0.302745	0.0517988	0.0677517	-0.249584	0.429787	0.516292
hsa-miR-30e-5p	VIM	-0.679979	3.96444e-07	1.05344e-06	-0.875236	0.00105968	0.0029858
hsa-miR-30e-5p	CAT	-0.824323	5.6031e-21	4.68029e-20	-0.610665	0.000666222	0.00198685
hsa-miR-30e-5p	SOX9	1.97783	4.06455e-45	1.31307e-43	2.10984	2.01042e-14	4.2789e-13
hsa-miR-23b-3p	MSH6	0.774273	2.08519e-19	1.57224e-18	0.527011	0.00094078	0.00269514
hsa-miR-23b-3p	TGFA	-0.8778	2.11977e-14	1.10437e-13	-0.578539	0.0281665	0.0514992
hsa-miR-23b-3p	TOP1	0.388738	3.88285e-05	8.20382e-05	0.420109	0.0544496	0.0906145
hsa-miR-23b-3p	PLAU	2.16012	1.10168e-27	1.41611e-26	2.07253	4.84144e-08	3.80607e-07
hsa-miR-23b-3p	IL6R	-2.72403	2.47908e-141	2.49665e-138	-2.4371	1.90083e-25	1.1895e-23
hsa-miR-23b-3p	E2F4	0.618178	4.58765e-13	2.12146e-12	0.82869	1.59318e-06	9.16029e-06
hsa-miR-23b-3p	FGF2	-1.42529	3.51487e-13	1.64313e-12	-2.55197	2.9091e-16	7.59998e-15
hsa-miR-23b-3p	SOS1	-0.268143	0.00290782	0.00472294	-0.344571	0.0433252	0.0746227
hsa-miR-23b-3p	LRP5	0.33772	0.00668	0.0102653	0.803748	0.00102021	0.00288953
hsa-miR-23b-3p	FUT4	0.583382	4.57419e-07	1.20551e-06	0.507464	0.0280627	0.0513492
hsa-miR-23b-3p	NTS	-0.885095	0.0888844	0.11118	2.76167	0.0370585	0.0652369
hsa-miR-23b-3p	ALDOA	0.142819	0.252092	0.289644	0.324215	0.15461	0.218933
hsa-miR-23b-3p	ORMDL1	0.499281	3.17683e-10	1.13944e-09	0.423119	0.00903334	0.019261
hsa-miR-23b-3p	SDHD	-0.984507	1.08483e-23	1.0892e-22	-1.27461	9.11197e-12	1.36217e-10
hsa-miR-23b-3p	CDC20	1.28302	1.77014e-17	1.16218e-16	1.28249	2.15795e-05	9.50809e-05
hsa-miR-23b-3p	CHUK	-0.0477349	0.558011	0.597836	-0.337335	0.0183742	0.0357058
hsa-miR-186-5p	BUB1	1.54194	3.22568e-40	8.11254e-39	1.10629	7.93018e-07	4.85608e-06
hsa-miR-186-5p	MT-CYB	NA	NA	NA	NA	NA	NA
hsa-miR-186-5p	BMPR1A	-0.440557	5.33787e-08	1.55562e-07	-0.944027	1.14776e-10	1.42232e-09
hsa-miR-186-5p	ACVR2A	-0.517598	6.64762e-09	2.12034e-08	-0.440489	0.0124607	0.0255535
hsa-miR-186-5p	P2RX7	-0.830776	1.8361e-06	4.5336e-06	-1.427	6.90864e-06	3.43354e-05
hsa-miR-186-5p	CD46	1.16427	5.82789e-22	5.17605e-21	1.00407	1.5879e-05	7.20887e-05
hsa-miR-186-5p	SAT1	0.317906	0.00489375	0.00767357	0.495118	0.0475319	0.0806368
hsa-miR-186-5p	PTTG1	1.46019	1.37398e-26	1.65671e-25	1.17461	2.50424e-05	0.000108898
hsa-miR-186-5p	CLCA2	-0.318651	0.482142	0.523771	-1.51939	0.0281101	0.0514209
hsa-miR-186-5p	NOG	-0.254336	0.386133	0.428024	-0.35329	0.542241	0.622404
hsa-miR-186-5p	DUSP13	NA	NA	NA	NA	NA	NA
hsa-miR-186-5p	MAP2	-1.32254	3.44162e-10	1.23193e-09	-1.66155	6.02589e-05	0.000237704
hsa-miR-186-5p	NID1	-0.450039	0.000963515	0.00168107	-0.321958	0.231005	0.306963
hsa-miR-186-5p	HAT1	0.397123	3.10772e-06	7.46413e-06	0.0865958	0.613505	0.687591
hsa-miR-146a-5p	BRCA2	2.12384	1.59882e-32	2.70317e-31	1.97839	3.22299e-10	3.74511e-09
hsa-miR-146a-5p	EGFR	-0.757688	6.94639e-13	3.15798e-12	-0.741715	0.000206856	0.000707911
hsa-miR-146a-5p	BRCA1	1.36652	7.61855e-30	1.11056e-28	1.06502	9.88843e-06	4.7269e-05
hsa-miR-146a-5p	TLR2	0.631878	0.00131258	0.00224643	0.395456	0.271986	0.352152
hsa-miR-146a-5p	CXCR4	0.170899	0.362599	0.4042	-0.690162	0.0259985	0.0479964
hsa-miR-146a-5p	CXCL8	3.84181	1.85452e-18	1.30885e-17	3.19464	0.000126685	0.000458891
hsa-miR-146a-5p	STAT1	0.315921	0.0379551	0.0509507	0.624546	0.0152737	0.0305086
hsa-miR-146a-5p	IFI27	-0.111275	0.499845	0.541176	0.46198	0.1575	0.222189
hsa-miR-146a-5p	UMPS	0.696423	6.02711e-24	6.15818e-23	0.645863	1.14278e-05	5.37043e-05
hsa-miR-146a-5p	CDKN3	1.39841	9.83905e-24	9.91308e-23	0.872717	0.000786253	0.00230324
hsa-miR-146a-5p	CD80	0.787464	0.000229289	0.00043558	0.542212	0.162888	0.228524
hsa-miR-146a-5p	FADD	0.16673	0.09011	0.112573	0.589188	0.00204179	0.00527778
hsa-miR-146a-5p	RAD54L	1.58623	5.31518e-33	9.23597e-32	1.45734	2.86948e-08	2.34679e-07
hsa-miR-25-3p	SMAD7	-0.907232	4.78841e-20	3.76363e-19	-0.670703	0.00029279	0.00096315
hsa-miR-25-3p	CDH1	-0.350496	0.000109979	0.000218421	-0.0239318	0.902361	0.926513
hsa-miR-25-3p	AURKA	1.62674	1.06206e-35	2.11526e-34	1.63429	7.83273e-11	1.00434e-09
hsa-miR-25-3p	FBXW7	0.110781	0.216039	0.251666	-0.149255	0.350417	0.435157
hsa-miR-25-3p	PHLPP2	-2.61188	2.53683e-189	8.39436e-186	-1.98707	6.10206e-28	4.7891e-26
hsa-miR-25-3p	FZD10	3.14913	1.01899e-09	3.50033e-09	4.03604	0.000496893	0.0015404
hsa-miR-25-3p	MAP2K4	-0.525309	2.5125e-11	9.99026e-11	-0.732725	1.69423e-06	9.67632e-06
hsa-miR-25-3p	PTGES2	0.727567	9.26281e-08	2.63386e-07	1.12789	0.00010484	0.000387664
hsa-miR-25-3p	DEAF1	0.51204	8.25479e-07	2.11721e-06	0.58626	0.002693	0.00671948
hsa-miR-25-3p	ITGA5	-0.80056	3.72278e-06	8.856e-06	-1.07955	0.00016991	0.000593992
hsa-miR-25-3p	PALLD	-1.37501	2.36884e-27	2.97235e-26	-2.32587	5.9094e-28	4.6582e-26
hsa-miR-25-3p	SLC12A5	0.224734	0.278848	0.31741	0.441082	0.302803	0.385501
hsa-miR-22-3p	MTHFR	-0.715994	3.60062e-15	2.00003e-14	-0.633768	0.000376436	0.00120383
hsa-miR-22-3p	BMP6	-1.91263	1.05407e-30	1.60839e-29	-1.48621	6.48122e-06	3.2425e-05
hsa-miR-22-3p	SYNE1	-1.29356	2.17692e-14	1.13287e-13	-1.94491	2.43023e-13	4.50993e-12
hsa-miR-22-3p	ERBB3	0.0822083	0.362864	0.404438	0.660074	0.000834136	0.00242087
hsa-miR-22-3p	ARRB1	-1.05243	1.59479e-31	2.55287e-30	-0.869117	2.845e-07	1.9173e-06
hsa-miR-22-3p	LGALS1	-0.11394	0.50991	0.550863	-0.157267	0.675199	0.741534
hsa-miR-22-3p	AKT3	-0.874275	2.19721e-07	6.00448e-07	-1.65236	8.71296e-09	7.88647e-08
hsa-miR-22-3p	AGBL5	0.335841	0.000133068	0.000260854	0.306589	0.061225	0.100055
hsa-miR-22-3p	ACER3	-0.492832	4.9036e-08	1.43484e-07	-0.531037	0.00162878	0.00435481
hsa-miR-22-3p	DNAJC27	-0.266518	0.00225601	0.00372061	-0.687885	4.56123e-05	0.000185562
hsa-miR-22-3p	BSG	-0.932013	7.53357e-21	6.23215e-20	-0.314195	0.0669948	0.108041
hsa-miR-22-3p	LAMC1	-0.00215475	0.983649	0.986119	-0.311577	0.140658	0.20237
hsa-miR-142-3p	GNAS	0.40594	0.000184775	0.000355921	0.541724	0.010041	0.0211132
hsa-miR-142-3p	PROM1	-0.040297	0.860822	0.877684	0.844523	0.0695433	0.111416
hsa-miR-142-3p	TGFBR1	0.377527	0.00117631	0.00202684	-0.178132	0.319091	0.402303
hsa-miR-142-3p	LGR5	2.9447	4.77068e-22	4.26325e-21	3.10429	4.0194e-07	2.6288e-06
hsa-miR-142-3p	ABCG2	-4.76774	1.70765e-186	4.9443e-183	-3.86627	1.60465e-33	1.91299e-31
hsa-miR-142-3p	EPM2AIP1	-0.183263	0.238184	0.275096	-0.468862	0.00956477	0.0202475
hsa-miR-142-3p	ENTR1	1.28684	9.84415e-41	2.51123e-39	1.3386	1.44837e-11	2.10344e-10
hsa-miR-142-3p	RHEB	0.711234	3.92173e-14	1.98903e-13	0.419852	0.0309802	0.0559538
hsa-miR-142-3p	MANBAL	0.473536	1.42572e-06	3.56476e-06	0.442289	0.00951518	0.0201652
hsa-miR-142-3p	SKP2	1.1724	1.58763e-22	1.46628e-21	0.997143	3.41185e-06	1.80928e-05
hsa-miR-221-3p	LRP6	0.190363	0.0704339	0.0897294	-0.0449385	0.817689	0.860638
hsa-miR-221-3p	FOS	-0.588428	0.00193377	0.00322522	-1.39783	3.30017e-05	0.000139252
hsa-miR-221-3p	BBC3	0.972972	2.05574e-12	8.95732e-12	1.48718	6.74248e-08	5.14592e-07
hsa-miR-221-3p	SELE	0.446756	0.0956599	0.118993	0.455935	0.4344	0.520805
hsa-miR-221-3p	FOXO3	-0.0888557	0.412761	0.454881	0.116589	0.620631	0.693781
hsa-miR-221-3p	MKI67	1.13717	3.88961e-16	2.30599e-15	0.956669	0.000776693	0.00227949
hsa-miR-221-3p	CYP1B1	-0.318236	0.277863	0.316412	-0.819981	0.135113	0.195667
hsa-miR-221-3p	MAPK10	-1.88826	1.82513e-34	3.41482e-33	-2.24786	4.29336e-17	1.2253e-15
hsa-miR-221-3p	CD4	-0.961129	9.47548e-11	3.57286e-10	-0.875941	0.00116823	0.0032513
hsa-miR-221-3p	ANXA1	0.369564	0.0521467	0.0681683	-0.345499	0.376987	0.463023
hsa-miR-34c-5p	LEF1	2.20201	4.93905e-26	5.73738e-25	2.09552	9.47363e-07	5.69567e-06
hsa-miR-34c-5p	MAP2K1	0.153863	0.0272457	0.037527	-0.0312248	0.822278	0.864454
hsa-miR-34c-5p	HNF4A	-0.188205	0.135475	0.163873	0.525513	0.0350581	0.0622389
hsa-miR-34c-5p	CASP2	0.768834	2.08386e-24	2.20404e-23	0.997305	4.66932e-10	5.30467e-09
hsa-miR-34c-5p	FAT4	-0.913948	4.29076e-07	1.13429e-06	-1.58273	1.43911e-08	1.24345e-07
hsa-miR-34c-5p	SHKBP1	0.343279	0.000419343	0.000767603	0.825472	0.0001287	0.000465743
hsa-miR-34c-5p	UHRF2	0.611871	3.75047e-11	1.46768e-10	0.43122	0.0142961	0.028794
hsa-miR-34c-5p	PDGFRA	-1.05441	1.48457e-12	6.56116e-12	-1.3598	8.93302e-08	6.63757e-07
hsa-miR-34c-5p	CBFA2T3	-0.604953	0.0174101	0.0248901	-0.85432	0.0610184	0.099804
hsa-miR-548a-5p	NFKB1	-0.184289	0.00377803	0.00602897	-0.212333	0.118189	0.174799
hsa-miR-548a-5p	EPHA3	-0.932735	8.24921e-07	2.11602e-06	-1.92445	9.91203e-10	1.06505e-08
hsa-miR-548a-5p	PTK2	0.494128	2.54292e-10	9.20573e-10	0.446965	0.00485741	0.0112533
hsa-miR-548a-5p	CCNB1	1.63176	2.13966e-31	3.38762e-30	1.19636	1.33689e-05	6.1765e-05
hsa-miR-548a-5p	MTA1	0.771931	6.76069e-13	3.07718e-12	0.989958	1.50213e-05	6.85586e-05
hsa-miR-548a-5p	RALA	0.270012	0.000200734	0.000384519	0.242935	0.120029	0.177059
hsa-miR-767-5p	MMP2	0.225372	0.258136	0.295912	0.663764	0.118818	0.175548
hsa-miR-767-5p	KLF6	-0.728986	1.22545e-12	5.46815e-12	-1.17083	4.56414e-11	6.07562e-10
hsa-miR-767-5p	TUBB2A	-0.902554	6.23704e-11	2.38673e-10	-1.47423	1.74219e-12	2.86101e-11
hsa-miR-767-5p	AHR	0.634155	8.83258e-07	2.25841e-06	0.149998	0.478071	0.562528
hsa-miR-767-5p	COL3A1	1.35798	4.03815e-09	1.31223e-08	1.36108	0.00315898	0.00771333
hsa-miR-767-5p	SPARC	1.49523	9.43792e-15	5.05809e-14	1.13418	0.00352829	0.00851927
hsa-miR-19a-3p	PIK3CA	-0.0860565	0.417855	0.459974	-0.499701	0.006524	0.0145221
hsa-miR-19a-3p	PIK3R3	0.30982	0.00713731	0.0109174	0.153186	0.475235	0.5601
hsa-miR-19a-3p	WNT3	2.45456	3.09647e-37	6.68439e-36	2.6298	6.17471e-10	6.85772e-09
hsa-miR-19a-3p	RASSF2	-1.11222	1.89859e-14	9.92261e-14	-1.49749	1.89768e-09	1.93843e-08
hsa-miR-19a-3p	MBD4	0.0380678	0.606896	0.644634	-0.00395084	0.979486	0.984871
hsa-miR-613	MAPK3	-0.962145	3.02312e-19	2.25159e-18	-0.417147	0.0586684	0.0965219
hsa-miR-613	FN1	0.584263	0.0277511	0.0381732	0.17859	0.72484	0.783624
hsa-miR-613	ANXA2	0.365528	0.00188369	0.00314783	0.20503	0.392079	0.478006
hsa-miR-613	TMSB4X	-0.0580095	0.603364	0.641235	0.0327379	0.884325	0.912321
hsa-miR-582-5p	CASP9	-0.399325	2.62968e-08	7.91466e-08	-0.346974	0.0286769	0.0523206
hsa-miR-582-5p	SFRP2	-1.07661	0.000435225	0.000794915	-1.05802	0.104924	0.157934
hsa-miR-582-5p	SST	-4.91598	8.22694e-63	5.57195e-61	-6.26663	1.17834e-50	5.69106e-48
hsa-miR-582-5p	SMARCA4	0.721948	5.62339e-13	2.57777e-12	0.889791	8.14196e-06	3.9793e-05
hsa-miR-491-5p	BCL2L1	0.984752	6.25651e-16	3.65497e-15	1.37236	9.99243e-10	1.07185e-08
hsa-miR-491-5p	TRIM28	1.02185	9.15241e-17	5.69426e-16	1.21473	4.80866e-07	3.08711e-06
hsa-miR-491-5p	SEPTIN9	0.0795695	0.363088	0.404628	0.0850186	0.610096	0.68489
hsa-miR-491-5p	ICOSLG	0.179753	0.466268	0.507885	0.857902	0.0808724	0.126626
hsa-miR-513a-3p	IGFBP2	0.838195	0.00170148	0.00286254	1.82343	0.00134836	0.00368349
hsa-miR-513a-3p	SH3KBP1	-0.747599	7.49165e-15	4.04874e-14	-0.455691	0.0173544	0.0339898
hsa-miR-513a-3p	PFKFB3	0.727918	1.60609e-10	5.92302e-10	0.228247	0.249065	0.327222
hsa-miR-185-5p	EPHB2	1.12482	1.0021e-12	4.50622e-12	1.19492	7.49898e-05	0.000288738
hsa-miR-185-5p	PHF7	-0.804575	3.37146e-16	2.00547e-15	-0.702637	0.00121292	0.0033598
hsa-miR-185-5p	CCNE1	1.69371	5.88476e-30	8.63806e-29	1.81485	1.67405e-07	1.18099e-06
hsa-miR-539-5p	GREM1	0.661238	0.0117761	0.0173783	0.346367	0.486443	0.569922
hsa-miR-539-5p	TWIST1	1.98843	2.00824e-15	1.13733e-14	1.59212	0.00210244	0.00541419
hsa-miR-539-5p	ZEB1	-1.52137	1.58756e-21	1.36752e-20	-2.55959	2.01345e-24	1.17781e-22
hsa-miR-331-3p	ERBB2	-0.143443	0.413849	0.455933	1.27778	0.0234414	0.0438952
hsa-miR-331-3p	ATF3	-0.133071	0.464651	0.50629	-1.4249	7.28323e-07	4.49941e-06
hsa-miR-331-3p	GAPDH	0.806433	1.65453e-09	5.57764e-09	0.808874	0.00149502	0.00404078
hsa-miR-197-3p	CD82	0.621995	4.52398e-06	1.06547e-05	0.774066	0.000237422	0.000798587
hsa-miR-197-3p	HSPA4	0.372618	5.66515e-07	1.48089e-06	0.329623	0.0604317	0.0989733
hsa-miR-197-3p	ACVR1B	-0.376512	3.07039e-05	6.55418e-05	0.089536	0.651918	0.721476
hsa-miR-214-3p	MAP2K5	-0.15362	0.0272391	0.0375202	-0.0719331	0.645423	0.71555
hsa-miR-214-3p	FGFR1	-1.10938	4.51617e-14	2.27656e-13	-1.45099	5.44633e-08	4.23837e-07
hsa-miR-142-5p	NFE2L2	-0.274933	6.80526e-05	0.000139065	-0.219484	0.139679	0.201193
hsa-miR-142-5p	SDHB	-0.465904	2.82233e-07	7.61398e-07	-0.574168	0.000454771	0.00142105
hsa-miR-324-3p	WNT2B	-1.17556	3.17724e-19	2.35879e-18	-1.28566	1.82433e-08	1.54441e-07
hsa-miR-324-3p	FASN	1.51668	2.81074e-20	2.23653e-19	1.46049	1.57563e-05	7.15838e-05
hsa-miR-454-3p	TGFB2	0.610005	0.00625797	0.00965584	0.362632	0.506261	0.588166
hsa-miR-454-3p	TIMP2	-0.587179	0.000250371	0.000472914	-0.883726	0.00592729	0.0133596
hsa-miR-642a-5p	KRAS	-0.533751	3.51052e-08	1.04396e-07	-0.731793	0.00141078	0.00383676
hsa-miR-642a-5p	TNS1	-2.647	3.04781e-54	1.44665e-52	-3.2082	2.93887e-28	2.34562e-26
hsa-miR-663a	CDK1	1.69786	4.4139e-30	6.52035e-29	1.0395	8.38669e-05	0.000318235
hsa-miR-663a	H2AX	1.14249	2.42923e-15	1.3654e-14	1.28027	6.49148e-05	0.000253679
hsa-miR-99b-3p	GSK3B	0.337831	7.58014e-07	1.95348e-06	0.243918	0.076763	0.120976
hsa-miR-99b-3p	ACTG1	0.212578	0.0469635	0.0619026	0.138811	0.511007	0.592656
hsa-miR-130b-3p	E2F1	1.96008	1.38614e-34	2.61672e-33	1.92601	1.85812e-11	2.65349e-10
hsa-miR-1284	JUP	0.0613691	0.589253	0.627563	0.608634	0.00466825	0.0108718
hsa-miR-485-5p	ACTR3	0.0596559	0.357169	0.398724	-0.148461	0.253969	0.332404
hsa-miR-376a-5p	TTK	1.38527	1.30388e-24	1.39179e-23	1.11237	2.90738e-05	0.000124462
hsa-miR-1304-5p	PTPN11	0.479938	2.68578e-07	7.26422e-07	0.140619	0.470123	0.555108
hsa-miR-195-3p	LLGL1	0.48491	2.69403e-05	5.79458e-05	0.463348	0.0450893	0.0770972
hsa-miR-188-3p	FZD5	-0.860107	8.92422e-25	9.59665e-24	-0.536356	0.00536916	0.0122688
hsa-miR-600	FZD8	-0.321329	0.0269697	0.0371757	-0.464789	0.103553	0.156104
hsa-miR-143-5p	PIK3R2	0.703428	8.96842e-09	2.82403e-08	0.809697	0.00480026	0.0111393
hsa-miR-562	COX5A	-0.594695	6.08283e-09	1.94851e-08	-0.460025	0.0228866	0.0430017
hsa-miR-599	UVRAG	-0.0143381	0.7987	0.822637	-0.292384	0.0217681	0.0412025
hsa-miR-875-5p	TGFB3	0.508801	0.0279646	0.0384361	-0.0554393	0.903874	0.927611
hsa-miR-198	MYB	0.442698	0.000231772	0.000440078	0.524632	0.0293892	0.0534494
hsa-miR-34a-3p	IGF1R	0.167772	0.116736	0.142915	0.0294969	0.882665	0.910957
hsa-miR-1291	SLC2A1	1.8503	5.62868e-19	4.08962e-18	1.83514	3.69118e-05	0.00015343
hsa-miR-638	SOX2	1.63341	0.0044063	0.00695538	0.25531	0.792372	0.839433
