# Supplementary material for: Identification of stage-associated exosome miRNAs in colorectal cancer by improved robust and corroborative approach embedded miRNA-target network
Source: Front Med (Lausanne). 2022 Sep 27;9:881788. doi: 10.3389/fmed.2022.881788 (PMC9551196; doi:10.3389/fmed.2022.881788)
Supplement: Supplementary Table 5 — Sensitivity, specificity, PPV, NPV and accuracy of SS exo-miRNAs. [file Table_5.XLSX]

## Sheet: CRC_AUC
Type	miRNA	accuracy	sensitivity	specificity	ppv	npv
SS-I	hsa-miR-301a-3p	74.7475	73.8636	81.8182	97.0149	28.125
SS-I	hsa-miR-548i	80.8081	80.6818	81.8182	97.2603	34.6154
SS-IIIA	hsa-miR-23a-3p	77.7778	77.2727	81.8182	97.1429	31.0345
SS-IIIA	hsa-miR-532-5p	70.7071	68.1818	90.9091	98.3607	26.3158
SS-IV	hsa-miR-1246	82.8283	87.5	45.4545	92.7711	31.25
SS-IV	hsa-miR-194-3p	78.7879	82.9545	45.4545	92.4051	25
SS-IV	hsa-miR-33a-3p	77.7778	78.4091	72.7273	95.8333	29.6296
SS-IV	hsa-miR-485-3p	89.899	90.9091	81.8182	97.561	52.9412
SS-IV	hsa-miR-194-5p	79.798	79.5455	81.8182	97.2222	33.3333
SS-IV	hsa-miR-379-5p	85.8586	84.0909	100	100	44

## Sheet: Stage_AUC
Type	miRNA	accuracy	sensitivity	specificity	ppv	npv
SS-I	hsa-miR-301a-3p	76.1364	86.7647	40	83.0986	47.0588
SS-I	hsa-miR-548i	56.8182	47.0588	90	94.1176	33.3333
SS-IIIA	hsa-miR-23a-3p	44.3182	29.4118	95	95.2381	28.3582
SS-IIIA	hsa-miR-532-5p	77.2727	82.3529	60	87.5	50
SS-IV	hsa-miR-1246	79.5455	75	80.2632	37.5	95.3125
SS-IV	hsa-miR-194-3p	72.7273	75	72.3684	30	94.8276
SS-IV	hsa-miR-33a-3p	36.3636	26.3158	100	100	17.6471
SS-IV	hsa-miR-485-3p	79.5455	82.8947	58.3333	92.6471	35
SS-IV	hsa-miR-194-5p	82.9545	89.4737	41.6667	90.6667	38.4615
SS-IV	hsa-miR-379-5p	80.6818	85.5263	50	91.5493	35.2941
