# Supplementary material for: Identification of stage-associated exosome miRNAs in colorectal cancer by improved robust and corroborative approach embedded miRNA-target network
Source: Front Med (Lausanne). 2022 Sep 27;9:881788. doi: 10.3389/fmed.2022.881788 (PMC9551196; doi:10.3389/fmed.2022.881788)
Supplement: Supplementary Table 6 — ceRNA. [file Table_6.XLSX]

## Sheet: Sheet1
Type	lncRNA	miRNA	mRNA
Stage-Common	PA2G4P4	miR-146a-5p	BRCA2
Stage-Common	FTX	miR-146a-5p	BRCA2
Stage-Common	KCNQ1OT1	miR-146a-5p	BRCA2
Stage-Common	CCDC183-AS1	miR-146a-5p	EGFR
Stage-Common	LINC00294	miR-146a-5p	EGFR
Stage-Common	NBEAP1	miR-146a-5p	EGFR
Stage-Common	PA2G4P4	miR-146a-5p	BRCA1
Stage-Common	NEAT1	miR-146a-5p	BRCA1
Stage-Common	KCNQ1OT1	miR-146a-5p	BRCA1
Stage-Common	CCDC183-AS1	miR-146a-5p	BRCA1
Stage-Common	NBEAP1	miR-146a-5p	TLR2
Stage-Common	LINC00294	miR-146a-5p	TLR2
Stage-Common	NBEAP1	miR-146a-5p	CXCR4
Stage-Common	LINC00294	miR-146a-5p	CXCR4
Stage-Common	NBEAP1	miR-146a-5p	CXCL8
Stage-Common	NBEAP1	miR-146a-5p	STAT1
Stage-Common	LINC00294	miR-146a-5p	STAT1
Stage-Common	PA2G4P4	miR-146a-5p	UMPS
Stage-Common	PA2G4P4	miR-146a-5p	CDKN3
Stage-Common	STAG3L4	miR-146a-5p	CDKN3
Stage-Common	NBEAP1	miR-146a-5p	CD80
Stage-Common	LINC00294	miR-146a-5p	CD80
Stage-Common	PA2G4P4	miR-146a-5p	FADD
Stage-Common	GEMIN8P4	miR-146a-5p	FADD
Stage-Common	PA2G4P4	miR-146a-5p	RAD54L
Stage-Common	GEMIN8P4	miR-146a-5p	RAD54L
Stage-Common	CCDC183-AS1	miR-146a-5p	RAD54L
Stage-Common	MIAT	miR-22-3p	MTHFR
Stage-Common	LINC01128	miR-22-3p	MTHFR
Stage-Common	NEAT1	miR-22-3p	MTHFR
Stage-Common	OIP5-AS1	miR-22-3p	MTHFR
Stage-Common	ZFP91-CNTF	miR-22-3p	MTHFR
Stage-Common	SHANK3	miR-22-3p	MTHFR
Stage-Common	ANXA2P2	miR-22-3p	MTHFR
Stage-Common	SNHG12	miR-22-3p	MTHFR
Stage-Common	MEG3	miR-22-3p	MTHFR
Stage-Common	SSTR5-AS1	miR-22-3p	MTHFR
Stage-Common	CECR7	miR-22-3p	MTHFR
Stage-Common	SHANK3	miR-22-3p	BMP6
Stage-Common	CECR7	miR-22-3p	BMP6
Stage-Common	NR2F1-AS1	miR-22-3p	BMP6
Stage-Common	MIAT	miR-22-3p	BMP6
Stage-Common	MEG3	miR-22-3p	BMP6
Stage-Common	TINCR	miR-22-3p	BMP6
Stage-Common	DPY19L2P1	miR-22-3p	BMP6
Stage-Common	LINC00663	miR-22-3p	BMP6
Stage-Common	LINC01128	miR-22-3p	BMP6
Stage-Common	LINC01278	miR-22-3p	BMP6
Stage-Common	MIR503HG	miR-22-3p	BMP6
Stage-Common	SHANK3	miR-22-3p	SYNE1
Stage-Common	CECR7	miR-22-3p	SYNE1
Stage-Common	NR2F1-AS1	miR-22-3p	SYNE1
Stage-Common	MIAT	miR-22-3p	SYNE1
Stage-Common	MEG3	miR-22-3p	SYNE1
Stage-Common	LINC01128	miR-22-3p	SYNE1
Stage-Common	DPY19L2P1	miR-22-3p	SYNE1
Stage-Common	LINC00663	miR-22-3p	SYNE1
Stage-Common	TINCR	miR-22-3p	SYNE1
Stage-Common	SOX2-OT	miR-22-3p	SYNE1
Stage-Common	MIR503HG	miR-22-3p	SYNE1
Stage-Common	LINC01278	miR-22-3p	SYNE1
Stage-Common	GUSBP1	miR-22-3p	SYNE1
Stage-Common	FTX	miR-22-3p	ERBB3
Stage-Common	MYO15B	miR-22-3p	ERBB3
Stage-Common	THUMPD3-AS1	miR-22-3p	ERBB3
Stage-Common	KCNQ1OT1	miR-22-3p	ERBB3
Stage-Common	LINC00663	miR-22-3p	ERBB3
Stage-Common	SSTR5-AS1	miR-22-3p	ERBB3
Stage-Common	LINC01278	miR-22-3p	ERBB3
Stage-Common	NEAT1	miR-22-3p	ERBB3
Stage-Common	MALAT1	miR-22-3p	ERBB3
Stage-Common	SSTR5-AS1	miR-22-3p	ARRB1
Stage-Common	TINCR	miR-22-3p	ARRB1
Stage-Common	LINC01128	miR-22-3p	ARRB1
Stage-Common	SHANK3	miR-22-3p	ARRB1
Stage-Common	NR2F1-AS1	miR-22-3p	LGALS1
Stage-Common	MEG3	miR-22-3p	LGALS1
Stage-Common	CECR7	miR-22-3p	LGALS1
Stage-Common	SHANK3	miR-22-3p	LGALS1
Stage-Common	MIR503HG	miR-22-3p	LGALS1
Stage-Common	MIAT	miR-22-3p	LGALS1
Stage-Common	DPY19L2P1	miR-22-3p	LGALS1
Stage-Common	ANXA2P2	miR-22-3p	LGALS1
Stage-Common	MIR7-3HG	miR-22-3p	LGALS1
Stage-Common	NR2F1-AS1	miR-22-3p	AKT3
Stage-Common	SHANK3	miR-22-3p	AKT3
Stage-Common	CECR7	miR-22-3p	AKT3
Stage-Common	MEG3	miR-22-3p	AKT3
Stage-Common	MIAT	miR-22-3p	AKT3
Stage-Common	MIR503HG	miR-22-3p	AKT3
Stage-Common	DPY19L2P1	miR-22-3p	AKT3
Stage-Common	LINC01278	miR-22-3p	AKT3
Stage-Common	TINCR	miR-22-3p	AKT3
Stage-Common	LINC00663	miR-22-3p	AKT3
Stage-Common	LINC01128	miR-22-3p	AKT3
Stage-Common	SOX2-OT	miR-22-3p	AKT3
Stage-Common	FTX	miR-22-3p	AKT3
Stage-Common	ZFAS1	miR-22-3p	AGBL5
Stage-Common	THUMPD3-AS1	miR-22-3p	AGBL5
Stage-Common	FTX	miR-22-3p	AGBL5
Stage-Common	SNHG15	miR-22-3p	AGBL5
Stage-Common	LINC01278	miR-22-3p	AGBL5
Stage-Common	DANCR	miR-22-3p	AGBL5
Stage-Common	MSL3P1	miR-22-3p	AGBL5
Stage-Common	LINC00663	miR-22-3p	AGBL5
Stage-Common	SNHG1	miR-22-3p	AGBL5
Stage-Common	KCNQ1OT1	miR-22-3p	AGBL5
Stage-Common	MIR17HG	miR-22-3p	AGBL5
Stage-Common	GUSBP1	miR-22-3p	AGBL5
Stage-Common	STAG3L4	miR-22-3p	AGBL5
Stage-Common	SNHG3	miR-22-3p	AGBL5
Stage-Common	SNHG12	miR-22-3p	AGBL5
Stage-Common	DLX6-AS1	miR-22-3p	AGBL5
Stage-Common	SNHG5	miR-22-3p	AGBL5
Stage-Common	EEF1A1P9	miR-22-3p	AGBL5
Stage-Common	SNORA67	miR-22-3p	AGBL5
Stage-Common	ANXA2P2	miR-22-3p	ACER3
Stage-Common	OIP5-AS1	miR-22-3p	ACER3
Stage-Common	TINCR	miR-22-3p	ACER3
Stage-Common	NR2F1-AS1	miR-22-3p	ACER3
Stage-Common	DPY19L2P1	miR-22-3p	ACER3
Stage-Common	MIAT	miR-22-3p	ACER3
Stage-Common	CECR7	miR-22-3p	ACER3
Stage-Common	ZFP91-CNTF	miR-22-3p	ACER3
Stage-Common	FTX	miR-22-3p	DNAJC27
Stage-Common	THUMPD3-AS1	miR-22-3p	DNAJC27
Stage-Common	KCNQ1OT1	miR-22-3p	DNAJC27
Stage-Common	LINC01278	miR-22-3p	DNAJC27
Stage-Common	LINC00663	miR-22-3p	DNAJC27
Stage-Common	MALAT1	miR-22-3p	DNAJC27
Stage-Common	MIAT	miR-22-3p	DNAJC27
Stage-Common	SHANK3	miR-22-3p	DNAJC27
Stage-Common	GUSBP1	miR-22-3p	DNAJC27
Stage-Common	MEG3	miR-22-3p	DNAJC27
Stage-Common	MIR17HG	miR-22-3p	DNAJC27
Stage-Common	NEAT1	miR-22-3p	DNAJC27
Stage-Common	MSL3P1	miR-22-3p	DNAJC27
Stage-Common	SOX2-OT	miR-22-3p	DNAJC27
Stage-Common	DLX6-AS1	miR-22-3p	DNAJC27
Stage-Common	CECR7	miR-22-3p	DNAJC27
Stage-Common	XIST	miR-22-3p	DNAJC27
Stage-Common	SNHG12	miR-22-3p	DNAJC27
Stage-Common	DPY19L2P1	miR-22-3p	DNAJC27
Stage-Common	NR2F1-AS1	miR-22-3p	DNAJC27
Stage-Common	SNHG1	miR-22-3p	DNAJC27
Stage-Common	SNHG3	miR-22-3p	DNAJC27
Stage-Common	DANCR	miR-22-3p	BSG
Stage-Common	SNHG3	miR-22-3p	BSG
Stage-Common	SNHG12	miR-22-3p	BSG
Stage-Common	EEF1A1P9	miR-22-3p	BSG
Stage-Common	SNHG1	miR-22-3p	BSG
Stage-Common	SNHG5	miR-22-3p	BSG
Stage-Common	SNHG15	miR-22-3p	BSG
Stage-Common	ZFAS1	miR-22-3p	BSG
Stage-Common	SSTR5-AS1	miR-22-3p	BSG
Stage-Common	NR2F1-AS1	miR-22-3p	LAMC1
Stage-Common	SHANK3	miR-22-3p	LAMC1
Stage-Common	CECR7	miR-22-3p	LAMC1
Stage-Common	MEG3	miR-22-3p	LAMC1
Stage-Common	MIAT	miR-22-3p	LAMC1
Stage-Common	DPY19L2P1	miR-22-3p	LAMC1
Stage-Common	MIR503HG	miR-22-3p	LAMC1
Stage-Common	LINC01278	miR-22-3p	LAMC1
Stage-Common	TINCR	miR-22-3p	LAMC1
Stage-Common	SOX2-OT	miR-22-3p	LAMC1
Stage-Common	ANP32AP1	miR-23b-3p	MSH6
Stage-Common	OIP5-AS1	miR-23b-3p	MSH6
Stage-Common	SNHG1	miR-23b-3p	MSH6
Stage-Common	TYMSOS	miR-23b-3p	MSH6
Stage-Common	ZNF37BP	miR-23b-3p	MSH6
Stage-Common	HLA-F-AS1	miR-23b-3p	TGFA
Stage-Common	HCG18	miR-23b-3p	TOP1
Stage-Common	TPT1-AS1	miR-23b-3p	TOP1
Stage-Common	ZNF252P	miR-23b-3p	TOP1
Stage-Common	CASC15	miR-23b-3p	TOP1
Stage-Common	LINC00473	miR-23b-3p	TOP1
Stage-Common	MEG8	miR-23b-3p	TOP1
Stage-Common	RNF216P1	miR-23b-3p	TOP1
Stage-Common	AFG3L1P	miR-23b-3p	TOP1
Stage-Common	MEG3	miR-23b-3p	PLAU
Stage-Common	TP73-AS1	miR-23b-3p	PLAU
Stage-Common	NR2F1-AS1	miR-23b-3p	PLAU
Stage-Common	KCNA3	miR-23b-3p	PLAU
Stage-Common	CMAHP	miR-23b-3p	PLAU
Stage-Common	LINC00473	miR-23b-3p	PLAU
Stage-Common	CASC15	miR-23b-3p	PLAU
Stage-Common	ANKRD36BP2	miR-23b-3p	PLAU
Stage-Common	MBL1P	miR-23b-3p	PLAU
Stage-Common	ZNF295-AS1	miR-23b-3p	PLAU
Stage-Common	LINC00882	miR-23b-3p	PLAU
Stage-Common	HLA-F-AS1	miR-23b-3p	PLAU
Stage-Common	MEG8	miR-23b-3p	PLAU
Stage-Common	KCNA3	miR-23b-3p	IL6R
Stage-Common	TP73-AS1	miR-23b-3p	IL6R
Stage-Common	CMAHP	miR-23b-3p	IL6R
Stage-Common	ANKRD36BP2	miR-23b-3p	IL6R
Stage-Common	LINC00473	miR-23b-3p	IL6R
Stage-Common	MBL1P	miR-23b-3p	IL6R
Stage-Common	NR2F1-AS1	miR-23b-3p	IL6R
Stage-Common	MEG3	miR-23b-3p	IL6R
Stage-Common	LINC00882	miR-23b-3p	IL6R
Stage-Common	HLA-F-AS1	miR-23b-3p	IL6R
Stage-Common	IPW	miR-23b-3p	IL6R
Stage-Common	CASC15	miR-23b-3p	IL6R
Stage-Common	ZNF876P	miR-23b-3p	IL6R
Stage-Common	AFG3L1P	miR-23b-3p	E2F4
Stage-Common	SNHG1	miR-23b-3p	E2F4
Stage-Common	SNHG20	miR-23b-3p	E2F4
Stage-Common	HCG18	miR-23b-3p	E2F4
Stage-Common	TPT1-AS1	miR-23b-3p	E2F4
Stage-Common	RNF216P1	miR-23b-3p	E2F4
Stage-Common	GABPB1-AS1	miR-23b-3p	E2F4
Stage-Common	MEG8	miR-23b-3p	E2F4
Stage-Common	MAPKAPK5-AS1	miR-23b-3p	E2F4
Stage-Common	INE1	miR-23b-3p	E2F4
Stage-Common	SNORA67	miR-23b-3p	E2F4
Stage-Common	KCNQ1OT1	miR-23b-3p	E2F4
Stage-Common	ANP32AP1	miR-23b-3p	E2F4
Stage-Common	HLA-F-AS1	miR-23b-3p	E2F4
Stage-Common	SNHG5	miR-23b-3p	E2F4
Stage-Common	TP73-AS1	miR-23b-3p	FGF2
Stage-Common	NR2F1-AS1	miR-23b-3p	FGF2
Stage-Common	CMAHP	miR-23b-3p	FGF2
Stage-Common	LINC00473	miR-23b-3p	FGF2
Stage-Common	KCNA3	miR-23b-3p	FGF2
Stage-Common	CASC15	miR-23b-3p	FGF2
Stage-Common	MBL1P	miR-23b-3p	FGF2
Stage-Common	MEG3	miR-23b-3p	FGF2
Stage-Common	ANKRD36BP2	miR-23b-3p	FGF2
Stage-Common	LINC00882	miR-23b-3p	FGF2
Stage-Common	IPW	miR-23b-3p	FGF2
Stage-Common	ZNF295-AS1	miR-23b-3p	FGF2
Stage-Common	ZNF876P	miR-23b-3p	FGF2
Stage-Common	PWAR1	miR-23b-3p	FGF2
Stage-Common	HLA-F-AS1	miR-23b-3p	FGF2
Stage-Common	KCNA3	miR-23b-3p	SOS1
Stage-Common	TP73-AS1	miR-23b-3p	SOS1
Stage-Common	TUG1	miR-23b-3p	SOS1
Stage-Common	CMAHP	miR-23b-3p	SOS1
Stage-Common	LINC00473	miR-23b-3p	SOS1
Stage-Common	ANKRD36BP2	miR-23b-3p	SOS1
Stage-Common	NR2F1-AS1	miR-23b-3p	SOS1
Stage-Common	IPW	miR-23b-3p	SOS1
Stage-Common	CASC15	miR-23b-3p	SOS1
Stage-Common	MBL1P	miR-23b-3p	SOS1
Stage-Common	LINC00882	miR-23b-3p	SOS1
Stage-Common	ZNF37BP	miR-23b-3p	SOS1
Stage-Common	ZNF204P	miR-23b-3p	SOS1
Stage-Common	INE1	miR-23b-3p	SOS1
Stage-Common	LINC00938	miR-23b-3p	SOS1
Stage-Common	HLA-F-AS1	miR-23b-3p	SOS1
Stage-Common	KCNQ1OT1	miR-23b-3p	SOS1
Stage-Common	ZNF252P	miR-23b-3p	SOS1
Stage-Common	HCG18	miR-23b-3p	SOS1
Stage-Common	GABPB1-AS1	miR-23b-3p	SOS1
Stage-Common	TPT1-AS1	miR-23b-3p	LRP5
Stage-Common	KCNQ1OT1	miR-23b-3p	LRP5
Stage-Common	INE1	miR-23b-3p	LRP5
Stage-Common	NEAT1	miR-23b-3p	LRP5
Stage-Common	MALAT1	miR-23b-3p	LRP5
Stage-Common	LINC00938	miR-23b-3p	LRP5
Stage-Common	TYMSOS	miR-23b-3p	FUT4
Stage-Common	ANP32AP1	miR-23b-3p	FUT4
Stage-Common	SNHG1	miR-23b-3p	FUT4
Stage-Common	OIP5-AS1	miR-23b-3p	FUT4
Stage-Common	LINC00662	miR-23b-3p	NTS
Stage-Common	CASC15	miR-23b-3p	NTS
Stage-Common	NR2F1-AS1	miR-23b-3p	NTS
Stage-Common	LINC00938	miR-23b-3p	NTS
Stage-Common	KCNQ1OT1	miR-23b-3p	NTS
Stage-Common	TP73-AS1	miR-23b-3p	NTS
Stage-Common	TUG1	miR-23b-3p	NTS
Stage-Common	GABPB1-AS1	miR-23b-3p	NTS
Stage-Common	MBL1P	miR-23b-3p	NTS
Stage-Common	TYMSOS	miR-23b-3p	ALDOA
Stage-Common	CYMP	miR-23b-3p	ALDOA
Stage-Common	OIP5-AS1	miR-23b-3p	ALDOA
Stage-Common	FAM66D	miR-23b-3p	ALDOA
Stage-Common	MTHFS	miR-23b-3p	ALDOA
Stage-Common	SNHG20	miR-23b-3p	ORMDL1
Stage-Common	SNHG1	miR-23b-3p	ORMDL1
Stage-Common	HCG18	miR-23b-3p	ORMDL1
Stage-Common	ZNF37BP	miR-23b-3p	ORMDL1
Stage-Common	GABPB1-AS1	miR-23b-3p	ORMDL1
Stage-Common	MAPKAPK5-AS1	miR-23b-3p	ORMDL1
Stage-Common	MALAT1	miR-23b-3p	ORMDL1
Stage-Common	INE1	miR-23b-3p	ORMDL1
Stage-Common	LINC00938	miR-23b-3p	ORMDL1
Stage-Common	AFG3L1P	miR-23b-3p	ORMDL1
Stage-Common	KCNQ1OT1	miR-23b-3p	ORMDL1
Stage-Common	TPT1-AS1	miR-23b-3p	ORMDL1
Stage-Common	GAS5	miR-23b-3p	ORMDL1
Stage-Common	NEAT1	miR-23b-3p	ORMDL1
Stage-Common	TUG1	miR-23b-3p	ORMDL1
Stage-Common	PART1	miR-23b-3p	ORMDL1
Stage-Common	LINC00662	miR-23b-3p	ORMDL1
Stage-Common	RNF216P1	miR-23b-3p	ORMDL1
Stage-Common	ZNF204P	miR-23b-3p	ORMDL1
Stage-Common	SNORA67	miR-23b-3p	ORMDL1
Stage-Common	HLA-F-AS1	miR-23b-3p	ORMDL1
Stage-Common	ZNF252P	miR-23b-3p	ORMDL1
Stage-Common	CASC15	miR-23b-3p	ORMDL1
Stage-Common	MBL1P	miR-23b-3p	ORMDL1
Stage-Common	MTHFS	miR-23b-3p	ORMDL1
Stage-Common	PWAR1	miR-23b-3p	ORMDL1
Stage-Common	TYMSOS	miR-23b-3p	SDHD
Stage-Common	MAPKAPK5-AS1	miR-23b-3p	SDHD
Stage-Common	SNHG1	miR-23b-3p	SDHD
Stage-Common	MTHFS	miR-23b-3p	SDHD
Stage-Common	SNHG5	miR-23b-3p	SDHD
Stage-Common	LINC00662	miR-23b-3p	SDHD
Stage-Common	OIP5-AS1	miR-23b-3p	SDHD
Stage-Common	GAS5	miR-23b-3p	SDHD
Stage-Common	ZNF702P	miR-23b-3p	SDHD
Stage-Common	TYMSOS	miR-23b-3p	CDC20
Stage-Common	OIP5-AS1	miR-23b-3p	CDC20
Stage-Common	SNHG1	miR-23b-3p	CDC20
Stage-Common	ANP32AP1	miR-23b-3p	CDC20
Stage-Common	MTHFS	miR-23b-3p	CDC20
Stage-Common	CYMP	miR-23b-3p	CDC20
Stage-Common	SNHG5	miR-23b-3p	CDC20
Stage-Common	AFG3L1P	miR-23b-3p	CDC20
Stage-Common	OIP5-AS1	miR-23b-3p	CHUK
Stage-Common	KCNA3	miR-23b-3p	CHUK
Stage-Common	ZNF702P	miR-23b-3p	CHUK
Stage-Common	ANKRD36BP2	miR-23b-3p	CHUK
Stage-Common	LINC00473	miR-23b-3p	CHUK
Stage-Common	ANP32AP1	miR-23b-3p	CHUK
Stage-Common	PARD6G-AS1	miR-23b-3p	CHUK
Stage-Common	CYMP	miR-23b-3p	CHUK
Stage-Common	NR2F1-AS1	miR-23b-3p	CHUK
Stage-Common	ZNF295-AS1	miR-23b-3p	CHUK
Stage I-Specific	LINC01278	miR-301a-3p	FSTL5
Stage I-Specific	H19	miR-301a-3p	FSTL5
Stage I-Specific	TUG1	miR-301a-3p	FSTL5
Stage I-Specific	PMS2P1	miR-301a-3p	FSTL5
Stage I-Specific	HCG18	miR-301a-3p	FSTL5
Stage I-Specific	XIST	miR-301a-3p	FSTL5
Stage I-Specific	LINC00663	miR-301a-3p	FSTL5
Stage I-Specific	RNF216P1	miR-301a-3p	FSTL5
Stage I-Specific	H19	miR-301a-3p	SERPINE1
Stage I-Specific	CENPBD1P1	miR-301a-3p	SERPINE1
Stage I-Specific	SNHG1	miR-301a-3p	FOSL1
Stage I-Specific	NEAT1	miR-301a-3p	FOSL1
Stage I-Specific	LINC00663	miR-301a-3p	TSHZ1
Stage I-Specific	TUG1	miR-301a-3p	TSHZ1
Stage I-Specific	LINC01278	miR-301a-3p	TSHZ1
Stage I-Specific	XIST	miR-301a-3p	TSHZ1
Stage I-Specific	H19	miR-301a-3p	TSHZ1
Stage I-Specific	MCM3AP-AS1	miR-548i	HDAC2
Stage IIIA-Specific	KCNA3	miR-23a-3p	CXCL8
Stage IIIA-Specific	NR2F1-AS1	miR-23a-3p	CXCL8
Stage IIIA-Specific	LINC00473	miR-23a-3p	CXCL8
Stage IIIA-Specific	CYMP	miR-23a-3p	CXCL8
Stage IIIA-Specific	MEG3	miR-23a-3p	CXCL8
Stage IIIA-Specific	CMAHP	miR-23a-3p	CXCL8
Stage IIIA-Specific	TP73-AS1	miR-23a-3p	CXCL8
Stage IIIA-Specific	OIP5-AS1	miR-23a-3p	CXCL8
Stage IIIA-Specific	LINC00882	miR-23a-3p	CXCL8
Stage IIIA-Specific	ZNF702P	miR-23a-3p	CXCL8
Stage IIIA-Specific	ANKRD36BP2	miR-23a-3p	CXCL8
Stage IIIA-Specific	ZNF295-AS1	miR-23a-3p	CXCL8
Stage IIIA-Specific	SYS1-DBNDD2	miR-23a-3p	CXCL8
Stage IIIA-Specific	MCM3AP-AS1	miR-23a-3p	PTPN11
Stage IIIA-Specific	LINC00473	miR-23a-3p	PTPN11
Stage IIIA-Specific	TUG1	miR-23a-3p	PTPN11
Stage IIIA-Specific	ANP32AP1	miR-23a-3p	PTPN11
Stage IIIA-Specific	KCNQ1OT1	miR-23a-3p	PTPN11
Stage IIIA-Specific	KCNA3	miR-23a-3p	PTPN11
Stage IIIA-Specific	ZNF37BP	miR-23a-3p	PTPN11
Stage IIIA-Specific	CASC15	miR-23a-3p	PTPN11
Stage IIIA-Specific	ZNF252P	miR-23a-3p	PTPN11
Stage IIIA-Specific	TP73-AS1	miR-23a-3p	PIK3R1
Stage IIIA-Specific	IPW	miR-23a-3p	PIK3R1
Stage IIIA-Specific	TUG1	miR-23a-3p	PIK3R1
Stage IIIA-Specific	CMAHP	miR-23a-3p	PIK3R1
Stage IIIA-Specific	KCNA3	miR-23a-3p	PIK3R1
Stage IIIA-Specific	NR2F1-AS1	miR-23a-3p	PIK3R1
Stage IIIA-Specific	CASC15	miR-23a-3p	PIK3R1
Stage IIIA-Specific	MBL1P	miR-23a-3p	PIK3R1
Stage IIIA-Specific	PART1	miR-23a-3p	PIK3R1
Stage IIIA-Specific	MCM3AP-AS1	miR-23a-3p	PIK3R1
Stage IIIA-Specific	ANKRD36BP2	miR-23a-3p	PIK3R1
Stage IIIA-Specific	LINC00882	miR-23a-3p	PIK3R1
Stage IIIA-Specific	LINC00473	miR-23a-3p	PIK3R1
Stage IIIA-Specific	KCNQ1OT1	miR-23a-3p	PIK3R1
Stage IIIA-Specific	KCNA3	miR-23a-3p	IL6R
Stage IIIA-Specific	TP73-AS1	miR-23a-3p	IL6R
Stage IIIA-Specific	CMAHP	miR-23a-3p	IL6R
Stage IIIA-Specific	ANKRD36BP2	miR-23a-3p	IL6R
Stage IIIA-Specific	LINC00473	miR-23a-3p	IL6R
Stage IIIA-Specific	MBL1P	miR-23a-3p	IL6R
Stage IIIA-Specific	NR2F1-AS1	miR-23a-3p	IL6R
Stage IIIA-Specific	MEG3	miR-23a-3p	IL6R
Stage IIIA-Specific	AGAP11	miR-23a-3p	IL6R
Stage IIIA-Specific	LINC00882	miR-23a-3p	IL6R
Stage IIIA-Specific	HLA-F-AS1	miR-23a-3p	IL6R
Stage IIIA-Specific	IPW	miR-23a-3p	IL6R
Stage IIIA-Specific	CASC15	miR-23a-3p	IL6R
Stage IIIA-Specific	ZNF876P	miR-23a-3p	IL6R
Stage IIIA-Specific	TP73-AS1	miR-23a-3p	CXCL12
Stage IIIA-Specific	CMAHP	miR-23a-3p	CXCL12
Stage IIIA-Specific	NR2F1-AS1	miR-23a-3p	CXCL12
Stage IIIA-Specific	KCNA3	miR-23a-3p	CXCL12
Stage IIIA-Specific	MEG3	miR-23a-3p	CXCL12
Stage IIIA-Specific	LINC00473	miR-23a-3p	CXCL12
Stage IIIA-Specific	MBL1P	miR-23a-3p	CXCL12
Stage IIIA-Specific	CASC15	miR-23a-3p	CXCL12
Stage IIIA-Specific	IPW	miR-23a-3p	CXCL12
Stage IIIA-Specific	LINC00882	miR-23a-3p	CXCL12
Stage IIIA-Specific	ANKRD36BP2	miR-23a-3p	CXCL12
Stage IIIA-Specific	ZNF295-AS1	miR-23a-3p	CXCL12
Stage IIIA-Specific	PWAR1	miR-23a-3p	CXCL12
Stage IIIA-Specific	AGAP11	miR-23a-3p	CXCL12
Stage IIIA-Specific	TUG1	miR-23a-3p	CXCL12
Stage IIIA-Specific	ZNF876P	miR-23a-3p	CXCL12
Stage IIIA-Specific	HLA-F-AS1	miR-23a-3p	CXCL12
Stage IIIA-Specific	SYS1-DBNDD2	miR-23a-3p	CXCL12
Stage IIIA-Specific	XIST	miR-23a-3p	KDM6A
Stage IIIA-Specific	INE1	miR-23a-3p	KDM6A
Stage IIIA-Specific	KCNA3	miR-23a-3p	KDM6A
Stage IIIA-Specific	CASC15	miR-23a-3p	KDM6A
Stage IIIA-Specific	LINC00473	miR-23a-3p	KDM6A
Stage IIIA-Specific	ZNF252P	miR-23a-3p	KDM6A
Stage IIIA-Specific	HCG18	miR-23a-3p	KDM6A
Stage IIIA-Specific	ANKRD36BP2	miR-23a-3p	KDM6A
Stage IIIA-Specific	LINC00662	miR-23a-3p	KDM6A
Stage IIIA-Specific	TP73-AS1	miR-23a-3p	KDM6A
Stage IIIA-Specific	TUG1	miR-23a-3p	KDM6A
Stage IIIA-Specific	GABPB1-AS1	miR-23a-3p	KDM6A
Stage IIIA-Specific	LINC00882	miR-23a-3p	KDM6A
Stage IV-Specific	MEG3	miR-194-3p	ICOSLG
Stage IV-Specific	XIST	miR-33a-3p	EPCAM
Stage IV-Specific	SNHG3	miR-485-3p	CTBP1
Stage IV-Specific	SCARNA2	miR-485-3p	CTBP1
Stage IV-Specific	SNHG1	miR-485-3p	CTBP1
Stage IV-Specific	NEAT1	miR-485-3p	CTBP1
Stage IV-Specific	LINC01128	miR-485-3p	CTBP1
Stage IV-Specific	MTHFS	miR-485-3p	CTBP1
Stage IV-Specific	OIP5-AS1	miR-485-3p	MAP2K1
Stage IV-Specific	MTHFS	miR-485-3p	MAP2K1
Stage IV-Specific	KCNA3	miR-485-3p	MAP2K1
Stage IV-Specific	MIAT	miR-485-3p	MAP2K1
Stage IV-Specific	LINC00663	miR-194-5p	CDH2
Stage IV-Specific	KCNQ1OT1	miR-194-5p	ITGA9
Stage IV-Specific	XIST	miR-194-5p	ITGA9
Stage IV-Specific	LINC00663	miR-194-5p	ITGA9
Stage IV-Specific	LINC00663	miR-194-5p	MAP2
Stage IV-Specific	LINC00663	miR-194-5p	PTPN12
