# Supplementary material for: Identification of stage-associated exosome miRNAs in colorectal cancer by improved robust and corroborative approach embedded miRNA-target network
Source: Front Med (Lausanne). 2022 Sep 27;9:881788. doi: 10.3389/fmed.2022.881788 (PMC9551196; doi:10.3389/fmed.2022.881788)
Supplement: Supplementary Table 7 — Results of ClueGO enrichment analysis for 10 key exo-miRNAs. [file Table_7.XLSX]

## Sheet: Sheet1
ID	Term	Ontology Source	Term PValue	Term PValue Corrected with Bonferroni step down	Group PValue	Group PValue Corrected with Bonferroni step down	GOLevels	GOGroups	% Associated Genes	Nr. Genes	Associated Genes Found
KEGG:04620	Toll-like receptor signaling pathway	KEGG_13.05.2021	4.99862e-09	2.59928e-07	2.63299e-11	7.89896e-11	[-1]	Group2	8.65385	9	[AKT3, CD80, CHUK, CXCL8, FADD, MAP2K1, PIK3R1, STAT1, TLR2]
KEGG:05212	Pancreatic cancer	KEGG_13.05.2021	8.13288e-09	4.14777e-07	2.63299e-11	7.89896e-11	[-1]	Group2	10.5263	8	[AKT3, BRCA2, CHUK, EGFR, MAP2K1, PIK3R1, STAT1, TGFA]
KEGG:05220	Chronic myeloid leukemia	KEGG_13.05.2021	8.13288e-09	4.14777e-07	2.63299e-11	7.89896e-11	[-1]	Group2	10.5263	8	[AKT3, CHUK, CTBP1, HDAC2, MAP2K1, PIK3R1, PTPN11, SOS1]
KEGG:05205	Proteoglycans in cancer	KEGG_13.05.2021	1.29346e-08	6.46729e-07	2.63299e-11	7.89896e-11	[-1]	Group2	5.36585	11	[AKT3, CAV1, EGFR, ERBB3, FGF2, MAP2K1, PIK3R1, PLAU, PTPN11, SOS1, TLR2]
KEGG:05235	PD-L1 expression and PD-1 checkpoint pathway in cancer	KEGG_13.05.2021	2.88417e-08	1.41324e-06	2.63299e-11	7.89896e-11	[-1]	Group2	8.98876	8	[AKT3, CHUK, EGFR, MAP2K1, PIK3R1, PTPN11, STAT1, TLR2]
KEGG:05163	Human cytomegalovirus infection	KEGG_13.05.2021	3.40427e-08	1.63405e-06	1.92277e-08	3.84554e-08	[-1]	Group1	4.88889	11	[AKT3, CHUK, CXCL12, CXCL8, CXCR4, EGFR, FADD, IL6R, MAP2K1, PIK3R1, SOS1]
KEGG:05215	Prostate cancer	KEGG_13.05.2021	5.70654e-08	2.68207e-06	2.63299e-11	7.89896e-11	[-1]	Group2	8.24742	8	[AKT3, CHUK, EGFR, MAP2K1, PIK3R1, PLAU, SOS1, TGFA]
KEGG:04062	Chemokine signaling pathway	KEGG_13.05.2021	8.67222e-08	3.98922e-06	2.63299e-11	7.89896e-11	[-1]	Group2	5.20833	10	[AKT3, ARRB1, CHUK, CXCL12, CXCL8, CXCR4, MAP2K1, PIK3R1, SOS1, STAT1]
KEGG:05224	Breast cancer	KEGG_13.05.2021	1.04674e-07	4.71032e-06	2.63299e-11	7.89896e-11	[-1]	Group2	6.12245	9	[AKT3, BRCA1, BRCA2, EGFR, FGF2, LRP5, MAP2K1, PIK3R1, SOS1]
KEGG:05161	Hepatitis B	KEGG_13.05.2021	2.41371e-07	1.06203e-05	2.63299e-11	7.89896e-11	[-1]	Group2	5.55556	9	[AKT3, CHUK, CXCL8, FADD, MAP2K1, PIK3R1, SOS1, STAT1, TLR2]
KEGG:04012	ErbB signaling pathway	KEGG_13.05.2021	4.21907e-07	1.8142e-05	2.63299e-11	7.89896e-11	[-1]	Group2	8.23529	7	[AKT3, EGFR, ERBB3, MAP2K1, PIK3R1, SOS1, TGFA]
KEGG:05210	Colorectal cancer	KEGG_13.05.2021	4.57347e-07	1.92086e-05	2.63299e-11	7.89896e-11	[-1]	Group2	8.13953	7	[AKT3, EGFR, MAP2K1, MSH6, PIK3R1, SOS1, TGFA]
KEGG:05142	Chagas disease	KEGG_13.05.2021	1.46865e-06	6.02148e-05	2.63299e-11	7.89896e-11	[-1]	Group2	6.86275	7	[AKT3, CHUK, CXCL8, FADD, PIK3R1, SERPINE1, TLR2]
KEGG:05211	Renal cell carcinoma	KEGG_13.05.2021	2.20548e-06	8.82191e-05	2.63299e-11	7.89896e-11	[-1]	Group2	8.69565	6	[AKT3, MAP2K1, PIK3R1, PTPN11, SOS1, TGFA]
KEGG:05160	Hepatitis C	KEGG_13.05.2021	2.34199e-06	8.89954e-05	2.63299e-11	7.89896e-11	[-1]	Group2	5.09554	8	[AKT3, CHUK, EGFR, FADD, MAP2K1, PIK3R1, SOS1, STAT1]
KEGG:04066	HIF-1 signaling pathway	KEGG_13.05.2021	2.30031e-06	8.97122e-05	2.63299e-11	7.89896e-11	[-1]	Group2	6.42202	7	[AKT3, ALDOA, EGFR, IL6R, MAP2K1, PIK3R1, SERPINE1]
KEGG:05223	Non-small cell lung cancer	KEGG_13.05.2021	2.838e-06	0.000105006	2.63299e-11	7.89896e-11	[-1]	Group2	8.33333	6	[AKT3, EGFR, MAP2K1, PIK3R1, SOS1, TGFA]
KEGG:05214	Glioma	KEGG_13.05.2021	3.61123e-06	0.000130004	2.63299e-11	7.89896e-11	[-1]	Group2	8	6	[AKT3, EGFR, MAP2K1, PIK3R1, SOS1, TGFA]
KEGG:05167	Kaposi sarcoma-associated herpesvirus infection	KEGG_13.05.2021	1.0856e-05	0.000379958	2.63299e-11	7.89896e-11	[-1]	Group2	4.14508	8	[AKT3, CHUK, CXCL8, FADD, FGF2, MAP2K1, PIK3R1, STAT1]
KEGG:04072	Phospholipase D signaling pathway	KEGG_13.05.2021	1.74787e-05	0.000576796	2.63299e-11	7.89896e-11	[-1]	Group2	4.72973	7	[AKT3, CXCL8, EGFR, MAP2K1, PIK3R1, PTPN11, SOS1]
KEGG:05226	Gastric cancer	KEGG_13.05.2021	1.82625e-05	0.000584399	2.63299e-11	7.89896e-11	[-1]	Group2	4.69799	7	[AKT3, EGFR, FGF2, LRP5, MAP2K1, PIK3R1, SOS1]
KEGG:05213	Endometrial cancer	KEGG_13.05.2021	1.737e-05	0.000590581	2.63299e-11	7.89896e-11	[-1]	Group2	8.62069	5	[AKT3, EGFR, MAP2K1, PIK3R1, SOS1]
KEGG:04630	JAK-STAT signaling pathway	KEGG_13.05.2021	3.13982e-05	0.000973343	2.63299e-11	7.89896e-11	[-1]	Group2	4.32099	7	[AKT3, EGFR, IL6R, PIK3R1, PTPN11, SOS1, STAT1]
KEGG:05221	Acute myeloid leukemia	KEGG_13.05.2021	3.52434e-05	0.0010573	2.63299e-11	7.89896e-11	[-1]	Group2	7.46269	5	[AKT3, CHUK, MAP2K1, PIK3R1, SOS1]
KEGG:05225	Hepatocellular carcinoma	KEGG_13.05.2021	3.96684e-05	0.00115038	2.63299e-11	7.89896e-11	[-1]	Group2	4.16667	7	[AKT3, EGFR, LRP5, MAP2K1, PIK3R1, SOS1, TGFA]
KEGG:04917	Prolactin signaling pathway	KEGG_13.05.2021	4.36105e-05	0.00122109	2.63299e-11	7.89896e-11	[-1]	Group2	7.14286	5	[AKT3, MAP2K1, PIK3R1, SOS1, STAT1]
KEGG:05164	Influenza A	KEGG_13.05.2021	4.61193e-05	0.00124522	2.63299e-11	7.89896e-11	[-1]	Group2	4.06977	7	[AKT3, CHUK, CXCL8, FADD, MAP2K1, PIK3R1, STAT1]
KEGG:05218	Melanoma	KEGG_13.05.2021	4.99909e-05	0.00129976	2.63299e-11	7.89896e-11	[-1]	Group2	6.94444	5	[AKT3, EGFR, FGF2, MAP2K1, PIK3R1]
KEGG:04380	Osteoclast differentiation	KEGG_13.05.2021	7.76324e-05	0.00194081	2.63299e-11	7.89896e-11	[-1]	Group2	4.6875	6	[AKT3, CHUK, FOSL1, MAP2K1, PIK3R1, STAT1]
KEGG:04926	Relaxin signaling pathway	KEGG_13.05.2021	8.10736e-05	0.00194577	2.63299e-11	7.89896e-11	[-1]	Group2	4.65116	6	[AKT3, ARRB1, EGFR, MAP2K1, PIK3R1, SOS1]
KEGG:04068	FoxO signaling pathway	KEGG_13.05.2021	8.83214e-05	0.00203139	2.63299e-11	7.89896e-11	[-1]	Group2	4.58015	6	[AKT3, CHUK, EGFR, MAP2K1, PIK3R1, SOS1]
KEGG:04662	B cell receptor signaling pathway	KEGG_13.05.2021	9.34538e-05	0.00205598	2.63299e-11	7.89896e-11	[-1]	Group2	6.09756	5	[AKT3, CHUK, MAP2K1, PIK3R1, SOS1]
KEGG:05162	Measles	KEGG_13.05.2021	0.000122655	0.00245309	2.63299e-11	7.89896e-11	[-1]	Group2	4.31655	6	[AKT3, CHUK, FADD, PIK3R1, STAT1, TLR2]
KEGG:04915	Estrogen signaling pathway	KEGG_13.05.2021	0.000117861	0.00247507	2.63299e-11	7.89896e-11	[-1]	Group2	4.34783	6	[AKT3, EGFR, MAP2K1, PIK3R1, SOS1, TGFA]
KEGG:04672	Intestinal immune network for IgA production	KEGG_13.05.2021	0.000160562	0.00305068	1.92277e-08	3.84554e-08	[-1]	Group1	8.16327	4	[CD80, CXCL12, CXCR4, ICOSLG]
KEGG:05231	Choline metabolism in cancer	KEGG_13.05.2021	0.000217393	0.00391307	2.63299e-11	7.89896e-11	[-1]	Group2	5.10204	5	[AKT3, EGFR, MAP2K1, PIK3R1, SOS1]
KEGG:04933	AGE-RAGE signaling pathway in diabetic complications	KEGG_13.05.2021	0.000238979	0.00406264	2.63299e-11	7.89896e-11	[-1]	Group2	5	5	[AKT3, CXCL8, PIK3R1, SERPINE1, STAT1]
KEGG:04625	C-type lectin receptor signaling pathway	KEGG_13.05.2021	0.000287018	0.00459229	2.63299e-11	7.89896e-11	[-1]	Group2	4.80769	5	[AKT3, CHUK, PIK3R1, PTPN11, STAT1]
KEGG:04660	T cell receptor signaling pathway	KEGG_13.05.2021	0.000287018	0.00459229	2.63299e-11	7.89896e-11	[-1]	Group2	4.80769	5	[AKT3, CHUK, MAP2K1, PIK3R1, SOS1]
KEGG:04668	TNF signaling pathway	KEGG_13.05.2021	0.000404789	0.00607183	2.63299e-11	7.89896e-11	[-1]	Group2	4.46429	5	[AKT3, CHUK, FADD, MAP2K1, PIK3R1]
KEGG:05145	Toxoplasmosis	KEGG_13.05.2021	0.000404789	0.00607183	2.63299e-11	7.89896e-11	[-1]	Group2	4.46429	5	[AKT3, CHUK, LAMC1, STAT1, TLR2]
KEGG:04929	GnRH secretion	KEGG_13.05.2021	0.000452464	0.0063345	2.63299e-11	7.89896e-11	[-1]	Group2	6.25	4	[AKT3, ARRB1, MAP2K1, PIK3R1]
KEGG:04919	Thyroid hormone signaling pathway	KEGG_13.05.2021	0.000577462	0.00635208	2.63299e-11	7.89896e-11	[-1]	Group2	4.13223	5	[AKT3, HDAC2, MAP2K1, PIK3R1, STAT1]
KEGG:05120	Epithelial cell signaling in Helicobacter pylori infection	KEGG_13.05.2021	0.000636912	0.00636912	2.63299e-11	7.89896e-11	[-1]	Group2	5.71429	4	[CHUK, CXCL8, EGFR, PTPN11]
KEGG:05230	Central carbon metabolism in cancer	KEGG_13.05.2021	0.000636912	0.00636912	2.63299e-11	7.89896e-11	[-1]	Group2	5.71429	4	[AKT3, EGFR, MAP2K1, PIK3R1]
KEGG:04664	Fc epsilon RI signaling pathway	KEGG_13.05.2021	0.00057041	0.00684492	2.63299e-11	7.89896e-11	[-1]	Group2	5.88235	4	[AKT3, MAP2K1, PIK3R1, SOS1]
KEGG:04722	Neurotrophin signaling pathway	KEGG_13.05.2021	0.000535031	0.00695541	2.63299e-11	7.89896e-11	[-1]	Group2	4.20168	5	[AKT3, MAP2K1, PIK3R1, PTPN11, SOS1]
KEGG:04935	Growth hormone synthesis, secretion and action	KEGG_13.05.2021	0.000535031	0.00695541	2.63299e-11	7.89896e-11	[-1]	Group2	4.20168	5	[AKT3, MAP2K1, PIK3R1, SOS1, STAT1]
KEGG:04622	RIG-I-like receptor signaling pathway	KEGG_13.05.2021	0.00721121	0.00721121	2.63299e-11	7.89896e-11	[-1]	Group2	4.28571	3	[CHUK, CXCL8, FADD]
KEGG:04657	IL-17 signaling pathway	KEGG_13.05.2021	0.0019181	0.0115086	2.63299e-11	7.89896e-11	[-1]	Group2	4.25532	4	[CHUK, CXCL8, FADD, FOSL1]
KEGG:04061	Viral protein interaction with cytokine and cytokine receptor	KEGG_13.05.2021	0.00240603	0.0120301	1.92277e-08	3.84554e-08	[-1]	Group1	4	4	[CXCL12, CXCL8, CXCR4, IL6R]
KEGG:04061	Viral protein interaction with cytokine and cytokine receptor	KEGG_13.05.2021	0.00240603	0.0120301	2.63299e-11	7.89896e-11	[-1]	Group2	4	4	[CXCL12, CXCL8, CXCR4, IL6R]
KEGG:05323	Rheumatoid arthritis	KEGG_13.05.2021	0.00184409	0.0129086	1.92277e-08	3.84554e-08	[-1]	Group1	4.30108	4	[CD80, CXCL12, CXCL8, TLR2]
KEGG:04920	Adipocytokine signaling pathway	KEGG_13.05.2021	0.00692946	0.0138589	2.63299e-11	7.89896e-11	[-1]	Group2	4.34783	3	[AKT3, CHUK, PTPN11]
KEGG:03440	Homologous recombination	KEGG_13.05.2021	0.00157508	0.0141757	0.00157508	0.00157508	[-1]	Group0	7.31707	3	[BRCA1, BRCA2, RAD54L]
KEGG:05219	Bladder cancer	KEGG_13.05.2021	0.00157508	0.0141757	2.63299e-11	7.89896e-11	[-1]	Group2	7.31707	3	[CXCL8, EGFR, MAP2K1]
KEGG:05222	Small cell lung cancer	KEGG_13.05.2021	0.00177208	0.0141766	2.63299e-11	7.89896e-11	[-1]	Group2	4.34783	4	[AKT3, CHUK, LAMC1, PIK3R1]
KEGG:04213	Longevity regulating pathway	KEGG_13.05.2021	0.00514218	0.0154265	2.63299e-11	7.89896e-11	[-1]	Group2	4.83871	3	[AKT3, HDAC2, PIK3R1]
KEGG:04370	VEGF signaling pathway	KEGG_13.05.2021	0.00447281	0.0178913	2.63299e-11	7.89896e-11	[-1]	Group2	5.08475	3	[AKT3, MAP2K1, PIK3R1]
