# Supplementary material for: Identification of stage-associated exosome miRNAs in colorectal cancer by improved robust and corroborative approach embedded miRNA-target network
Source: Front Med (Lausanne). 2022 Sep 27;9:881788. doi: 10.3389/fmed.2022.881788 (PMC9551196; doi:10.3389/fmed.2022.881788)
Supplement: Supplementary Table 8 — Literature verification of 10 key exo-miRNAs. [file Table_8.XLSX]

## Sheet: Sheet1
Category	miRNA	Cancer type	Source	IF	PMID	Goal	Publication	Function
Stage-common	hsa-miR-146a-5p	Colorectal cancer	Tissue	4.11	32921164	Biomarker	2020 Aug	/
		Colorectal cancer	Serum	1.75	32914665	Diagnosis	2020 Sep	/
		Colorectal cancer	Cell	0	32002372	Mechanism	2020 Jan	anti-tumor
		Colorectal cancer	Cell	0	28186967	Mechanism	2017 Apr	pro-tumor
		Colorectal cancer	Cell	3.7	27580100	Mechanism	2016 Oct	/
		Colon cancer	Tissue	0	29152124	Prognosis	2017 Oct	/
		Ovarian cancer	Tissue	3.57	33123295	Prognosis	2020 Nov	/
		Breast cancer	Tissue,Cell	2.31	30675215	Mechanism	2019 Feb	anti-tumor
		Breast cancer	Tissue,Cell	2.31	29928360	Mechanism	2018 Jun	pro-tumor
		Breast cancer	Tissue,Cell	2.07	32021461	Diagnosis	2019 Dec	/
		Breast cancer	Tissue,Cell	1.79	29928360	Mechanism	2018 May	pro-tumor
		Breast cancer	Tissue	0	26697527	Prognosis	2015 Dec	/
		Breast cancer	Tissue	4.85	32509578	Mechanism	2020 Oct	/
		Uterine leiomyomas	Tissue	6.5	31874141	Mechanism	2020 Jun	/
		Pancreatic cancer	Tissue,Cell	8.58	32226532	Mechanism	2020 Sep	/
		Pancreatic cancer	Cell	2.21	33380238	Mechanism	2021 Dec	anti-tumor
		Melanoma	Tissue	0	30675215	Mechanism	2019 Jan	anti-tumor
		Melanoma	Serum	0	30611259	Mechanism	2019 Jan	/
		Liver cancer	Cell	2.31	30197683	Mechanism	2018 Oct	anti-tumor
		Liver cancer	Cell_exosome	5.87	31143524	Mechanism	2019 Jul	anti-tumor
		Liver cancer	Cell	3.7	32936716	Mechanism	2020 Oct	anti-tumor
		Gastric cancer	Cell	3.9	24805774	Mechanism	2014 Jul	/
		Papillary thyroid cancer	Tissue,Cell	2.74	27011326	Mechanism	2016 Mar	pro-tumor
		Papillary thyroid cancer	Tissue	0	29264441	Biomarker	2017 Jan	/
		Papillary thyroid cancer	Tissue	1.85	26341226	Diagnosis	2015 Sep	/
		Non-small cell lung cancer	Tissue,Cell	0	27494902	Mechanism	2016 Sep	anti-tumor
		Non-small cell lung cancer	Cell	4.86	31425002	Mechanism	2019 May	anti-tumor
		Non-small cell lung cancer	Tissue,Cell	5.35	31425002	Mechanism	2019 Dec	anti-tumor
		Non-small cell lung cancer	Serum_exosome	3.02	28678319	Biomarker	2017 Jun	/
		Non-small cell lung cancer	Serum_exosome	2.89	32021461	Diagnosis	2020 Dec	/
		Non-small cell lung cancer	Serum,Tissue,Cell	5.2	33015045	Mechanism	2020 Aug	pro-tumor
		Oral squamous cell carcinoma	Tissue,Cell	3.9	29048658	Mechanism	2017 Nov	pro-tumor
		Bladder cancer	Urine	2.7	27494902	Mechanism	2016 Oct	anti-tumor
		Bladder cancer	Cell	2.09	32554962	Mechanism	2020 Jul	pro-tumor
		Bladder cancer	Cell	4.49	32936716	Mechanism	2020 Aug	anti-tumor
		Cervical cancer	Plasm	3.44	31658043	Diagnosis	2019 Apr	/
		Lung cancer	Serum	3.46	32388809	Diagnosis	2020 Jul	/
		Pan-cancer	Tissue	4.18	31425002	Biomarker	2019 Jun	/
		Esophageal cancer	Serum_exosome	0	25631748	Biomarker	2015 Jun	/
		Esophageal squamous cell cancer	Cell	5.79	27832663	Mechanism	2016 Dec	anti-tumor
		Prostate cancer	Tissue,Cell	3.28	26306811	Mechanism	2015 Dec	anti-tumor
		Prostate cancer	Cell	7.07	33317606	Mechanism	2020 Dec	anti-tumor
		Prostate cancer	Tissue,Cell	3.28	26306811	Mechanism	2015 Dec	anti-tumor
	hsa-miR-22-3p	Colorectal cancer	Tissue,Cell	7.07	33267897	Mechanism	2020 Dec	anti-tumor
		Colorectal cancer	Plasm	7.58	32059146	Mechanism	2020 Apr	anti-tumor
		Colorectal cancer	Cell	3.15	31864341	Mechanism	2019 Dec	/
		Colorectal cancer	Tissue,Cell	3.34	30931636	Mechanism	2019 Dec	anti-tumor
		Colorectal cancer	Tissue	2.74	23824282	Biomarker	2013 Jun	/
		Prostate cancer	Tissue	3.26	33519899	Biomarker	2020 Nov	/
		Breast cancer	Cell_exosome	8.99	33578038	Mechanism	2021 Feb	anti-tumor
		Breast cancer	Tissue	7.03	33614241	Mechanism	2021 Mar	anti-tumor
		Breast cancer	Plasm	3.37	30670982	Diagnosis	2018 Sep	/
		Gastric cancer	Serum	3.42	29286167	Biomarker	2018 Mar	/
		Gastric cancer	Cell	3.34	32104001	Mechanism	2020 Feb	/
		Gastric cancer	Cell	2.07	33111613	Mechanism	2020 Jan	anti-tumor
		Gastric cancer	Cell	1.72	32064882	Mechanism	2020 May	anti-tumor
		Gastric cancer	Cell	3.34	32021298	Mechanism	2020 Jan	anti-tumor
		Papillary thyroid cancer	Tissue,Cell	2,99	30190130	Mechanism	2018 Nov	pro-tumor
		Non-small cell lung cancer	Tissue,Cell	2.61	32021298	Mechanism	2020 Mar	anti-tumor
		Lung cancer	Cell	5.55	29663359	Mechanism	2018 Sep	anti-tumor
		Liver cancer	Cell	3.38	27904693	Mechanism	2016 Nov	anti-tumor
		Ovarian cancer	Tissue,Cell	7.92	31664600	Mechanism	2019 Oct	/
		Cervical cancer	Tissue,Cell	2.52	30190130	Mechanism	2018 Feb	pro-tumor
		Pancreatic cancer	Plasm	3.66	27631726	Diagnosis	2017 Jan	/
		Glioma	Cell	4.55	32887025	Mechanism	2020 Sep	anti-tumor
		Bladder cancer	Cell	3.34	33658791	Mechanism	2021 Jan	anti-tumor
		Prostate cancer	Plasm	0.78	27265126	Mechanism	2016 May	pro-tumor
	hsa-miR-23b-3p	Colorectal cancer	Cell	3.34	32801774	Mechanism	2020 Jul	/
		Colorectal cancer	Tissue	2.28	30213464	Biomarker	2018 Dec	/
		Colorectal cancer	Plasm_Exosome	14.98	27576678	Diagnosis	2016 Aug	/
		Cervical cancer	Cell	0	33210592	Mechanism	2020 Nov	anti-tumor
		Non-small cell lung cancer	Plasm_Exosome	0	28055956	Prognosis	2017 Feb	/
		Non-small cell lung cancer	Serum_exosome	2.31	32774503	Diagnosis	2020 Oct	/
		Non-small cell lung cancer	Cell	1.78	31772627	Mechanism	2019 Dec	/
		Glioblastoma	Cell	3..26	32602607	Mechanism	2020 Nov	anti-tumor
		Breast cancer	Cell	3.2	30702337	Mechanism	2019 Feb	/
		Breast cancer	Cell	2.24	26755726	Mechanism	2016 March	/
		Lung cancer	Cell	0	26227219	Mechanism	2016 Jan	/
		Prostate cancer	Urine_exosome	5.15	30903800	Prognosis	2019 Nov	/
		Prostate cancer	Serum_exosome	3.34	33209036	Mechanism	2020 Jul	anti-tumor
		Liver cancer	Tissue,Cell	3.34	31849497	Mechanism	2019 Sep	pro-tumor
		Liver cancer	Tissue	3.1	29484429	Biomarker	2018 May	/
		Liver cancer	Cell	2.98	30355917	Mechanism	2018 Sep	anti-tumor
		Liver cancer	Tissue,Cell	4.06	33140250	Mechanism	2020 Nov	pro-tumor
		Osteosarcoma	Cell	1.78	31779647	Mechanism	2019 Nov	anti-tumor
		Gastric cancer	Cell	6.3	25996293	Mechanism	2015 May	/
		Gastric cancer	Cell	15.3	29162158	Mechanism	2017 Nov	/
		Gastric cancer	Tissue,Cell	3.34	30702337	Mechanism	2018 Nov	/
		Cervical cancer	Cell	4	32094378	Mechanism	2020 Feb	anti-tumor
		Intracranial aneurysm	Cell_exosome	3.37	32956770	Mechanism	2020 Dec	anti-tumor
		Renal cancer	Tissue,Cell	2.74	23189187	Mechanism	2012 Nov	pro-tumor
		Pancreatic cancer	Cell	5.5	30355917	Mechanism	2018 Oct	anti-tumor
		Pancreatic cancer	Serum	2.31	32934728	Mechanism	2020 Nov	pro-tumor
		Bladder cancer	Tissue	1.4	25189652	Biomarker	2014 Dec	/
I-specific	hsa-miR-301a-3p	Colorectal cancer	Tissue,Cell	4.24	30362160	Mechanism	2019 Apr	pro-tumor
		Colorectal cancer	Tissue	2.98	25925209	Mechanism	2015 Aug	/
		Clear cell renal cell carcinoma	Plasm_Exosome	6.13	32498409	Prognosis	2020 Jun	pro-tumor
		Laryngeal squamous cell carcinoma	Tissue,Cell	3.57	26640587	Mechanism	2015 Jun	pro-tumor
	hsa-miR-548i	Colorectal cancer	Tissue	0	28714374	Diagnosis	2017 Jul	/
IIIA-specific	hsa-miR-23a-3p	Colorectal cancer	Cell	4.37	32492770	Mechanism	2020 Jun	pro-tumor
		Colorectal cancer	Plasm_Exosome	14.98	27576678	Diagnosis	2016 Aug	/
		Colorectal cancer	Serum	4.6	27485599	Biomarker	2016 Oct	/
		Colon cancer	Plasm_Exosome	2.05	31871878	Biomarker	2019 Dec	/
		Colon cancer	Tissue	0	29152124	Prognosis	2017 Oct	/
		Non-small cell lung cancer	Cell	1.78	31772627	Mechanism	2019 Dec	/
		Pancreatic cancer	Tissue,Cell	2.31	31897129	Mechanism	2020 Jan	pro-tumor
		Pancreatic cancer	Cell	3.39	32590069	Mechanism	2020 Aug	pro-tumor
		Breast cancer	Serum	2	32124558	Diagnosis	2020 May	/
		Breast cancer	Serum_exosome	5	32215990	Biomarker	2020 Jun	/
		Melanoma	Tissue,Cell	4.18	31462890	Mechanism	2019 Aug	anti-tumor
		Oral squamous cell carcinoma	Tissue,Cell	2.05	30606659	Mechanism	2019 Apr	anti-tumor
		Ovarian cancer	Tissue	2.74	30475821	Prognosis	2018 Nov	/
		Liver cancer	Cell_exosome	14.68	30854665	Mechanism	2019 Jul	pro-tumor
		Liver cancer	Cell	2.95	31994011	Mechanism	2020 Feb	pro-tumor
		Breast cancer	Cell	2.24	26755726	Mechanism	2016 Mar	/
IV-specific	hsa-miR-194-3p	Colorectal cancer	Tissue	3.19	33147064	Biomarker	2020 Nov	/
		Breast cancer	Cell	6.57	32335998	Mechanism	2020 Sep	anti-tumor
		Osteosarcoma	Cell	0.25	31949606	Mechanism	2018 Nov	anti-tumor
	hsa-miR-33a-3p	Melanoma	Cell	6.3	33664256	Mechanism	2021 Mar	/
		Pancreatic cancer	Serum	3.97	31009404	Diagnosis	2019 Apr	/
		Liver cancer	Cell	0	27285759	Mechanism	2016 Jul	anti-tumor
	hsa-miR-485-3p	Colorectal cancer	Tissue	1.2	32356447	Mechanism	2020 Apr	anti-tumor
		Colorectal cancer	Cell	3.61	33722958	Mechanism	2021 Mar	/
		Gastric cancer	Tissue,Cell	4.53	33531648	Mechanism	2021 Feb	pro-tumor
		Breast cancer	Cell	1.39	33403756	Mechanism	2021 Mar	anti-tumor
		Osteosarcoma	Cell	3.65	33358903	Mechanism	2021 Mar	anti-tumor
		Cervical cancer	Cell	2.3	33177072	Mechanism	2021 Mar	pro-tumor
		Cervical cancer	Cell	4.18	32884447	Mechanism	2020 Aug	anti-tumor
		Renal cancer	Tissue,Cell	4.18	32550826	Mechanism	2020 Jun	anti-tumor
		Glioblastoma	Tissue,Cell	1.79	31258684	Mechanism	2019 Jul	anti-tumor
		Glioblastoma	Serum	2.74	28931080	Prognosis	2017 Sep	/
		Breast cancer	Tissue,Cell	6.3	27010860	Mechanism	2016 Mar	anti-tumor
		Liver cancer	Cell	0	27351280	Mechanism	2016 Jul	pro-tumor
		Prostate cancer	Cell	7.97	24166498	Mechanism	2014 Oct	/
		Non-small cell lung cancer	Tissue,Cell	4.55	32590190	Mechanism	2020 Sep	anti-tumor
		Ggemcitabine-resistant pancreatic cancer	Cell	3.3	32355723	Mechanism	2020 Mar	/
	hsa-miR-194-5p	Colorectal cancer	Tissue	1.35	32349546	Biomarker	2020 May	/
		Colorectal cancer	Tissue	9.73	31311811	Biomarker	2019 Oct	anti-tumor
		Colorectal cancer	Tissue	6.3	30451820	Mechanism	2018 Nov	/
		Colorectal cancer	Cell	7.97	26434583	Mechanism	2016 Jun	/
		Colorectal cancer	Tissue	2.28	25143946	Biomarker	2014 Apr	/
		Retinoblastoma	Tissue,Cell	3.34	33262604	Mechanism	2020 Jun	anti-tumor
		Bladder cancer	Cell	1.7	30570877	Mechanism	2018 Oct	anti-tumor
		Bladder cancer	Cell	7.03	30925453	Mechanism	2019 Jun	anti-tumor
		Bladder cancer	Cell	4.83	33188158	Mechanism	2020 Nov	anti-tumor
		Ovarian cancer	Cell	0	30774764	Mechanism	2019 Jan	/
		Ovarian cancer	Tissue,Cell	3.57	32284739	Mechanism	2020 Nov	anti-tumor
		Ovarian cancer	Cell	2.05	32534701	Mechanism	2020 Jul	/
		Glioblastoma	Cell	4.24	31680313	Mechanism	2020 Feb	anti-tumor
		Lung cancer	Plasm_Exosome	2.23	31677346	Diagnosis	2019 Dec	/
		Clear cell renal cell carcinoma	Cell	4.55	32526457	Mechanism	2020 Aug	anti-tumor
		Laryngeal cancer	Cell	2.94	31123169	Mechanism	2019 Jun	anti-tumor
		Gastric cancer	Tissue,Cell	3.38	29782828	Mechanism	2018 Aug	anti-tumor
		Gastric cancer	Cell	2.05	30279010	Mechanism	2018 Dec	anti-tumor
		Breast cancer	Tissue,Cell	3.1	30272253	Mechanism	2018 Dec	pro-tumor
		Breast cancer	Cell	5.55	31490021	Mechanism	2020 Mar	pro-tumor
		Breast cancer	Serum	0	27409424	Prognosis	2016 Aug	/
		Gallbladder cancer	Cell	0	26803515	Mechanism	2016 Jul	anti-tumor
		Hepatocellular carcinoma	Tissue,Cell	5.18	27725897	Mechanism	2016 Jun	/
